# Supplementary material for: Ferroptosis-related gene signature-based subtype identification of triple-negative breast cancer to prioritize treatment strategies
Source: Front Oncol. 2025 May 20;15:1541119. doi: 10.3389/fonc.2025.1541119 (PMC12129930; doi:10.3389/fonc.2025.1541119)
Supplement: Supplementary file 2 [file Table1.xlsx]

## Sheet: Table S1
Supplementary table 1. Kaplan-Meier survival estimate of the nine FRGs in patients with TNBC in FUSCC cohort
Symbol	Name	coef	se	z	p	HR	HRse	HRz	HRp	HRCILL	HRCIUL
ALOX15B	Arachidonate 15-lipoxygenase type B	0.684	0.3	2.28	0.023	1.983	0.595	1.651	0.099	1.101	3.571
BAP1	BRCA1 associated protein 1	0.818	0.31	2.64	0.008	2.267	0.703	1.803	0.071	1.235	4.162
EMC2	ER membrane protein complex subunit 2	-0.664	0.3	-2.213	0.027	0.515	0.155	-3.142	0.002	0.286	0.927
FTH1	Ferritin heavy chain 1	0.675	0.298	2.267	0.023	1.963	0.584	1.649	0.099	1.096	3.518
HMOX1	Heme oxygenase 1	0.602	0.296	2.03	0.042	1.826	0.541	1.525	0.127	1.021	3.264
ISCU	Iron-sulfur cluster assembly enzyme	0.609	0.296	2.054	0.04	1.838	0.545	1.539	0.124	1.028	3.287
LPCAT3	Lysophosphatidylcholine acyltransferase 3	-0.63	0.297	-2.123	0.034	0.533	0.158	-2.958	0.003	0.298	0.953
NOX4	Nicotinamide adenine dinucleotide phosphate (NADPH) oxidase (NOX) 4	-0.731	0.305	-2.397	0.017	0.482	0.147	-3.532	0	0.265	0.875
SOCS1	Suppressor of cytokine signaling 1	0.878	0.31	2.829	0.005	2.406	0.747	1.883	0.06	1.31	4.422

## Sheet: Table S2
Supplementary table 2. Transcriptional variations of the nine FRGs in patients with TNBC in FUSCC cohort
Symbol	Name	Role	HGNC_ID	PMID	Chromosome	CDS(bp)	CNV frequency
							Loss	Gain
BAP1	BRCA1 associated protein 1	driver	HGNC:950	30202049	Chr3p21.1	2190	0.2374	0.0144
EMC2	ER membrane protein complex subunit 2	driver	HGNC:28963	22632970	Chr8q23.1	921	0.0144	0.3237
FTH1	Ferritin heavy chain 1	suppressor	HGNC:3976	26403645	Chr11q12.3	552	0.0216	0.1223
HMOX1	Heme oxygenase 1	driver	HGNC:5013	26405158	Chr22q12.3	867	0.036	0.0576
ISCU	Iron-sulfur cluster assembly enzyme	suppressor	HGNC:29882	30557609	Chr12q23.3	429	0.0576	0.0576
LPCAT3	Lysophosphatidylcholine acyltransferase 3	driver	HGNC:30244	25965523	Chr12p13.31	1464	0.0432	0.2662
NOX4	Nicotinamide adenine dinucleotide phosphate (NADPH) oxidase (NOX) 4	driver	HGNC:7891	22632970	Chr11q14.3	1737	0.0576	0.1655
SOCS1	Suppressor of cytokine signaling 1	driver	HGNC:19383	29081404	Chr16p13.13	636	0.036	0.1079

## Sheet: Table S3
Supplementary table 3. Ferroptosis related molecular subtypes identification of patients with TNBC in FUSCC cohort
project_ID	Cluster	mRNA_Subtype	Age_at_surgery	Intrinsic_Subtype	iCluster_Subtype	SNF_Subtype	CNA_Subtype	Mutation_Subtype	Histology	Grade	T	N	RFS_Status
FUSCCTNBC001	Cluster1	IM	63	Basal	iC7	SC3	Low_CIN	HRD	Metaplastic carcinoma	NA	2	0	0
FUSCCTNBC003	Cluster2	LAR	53	Other	NA	NA	NA	NA	Others	3	1	0	0
FUSCCTNBC004	Cluster1	IM	59	Basal	NA	NA	Chr13q34_amp	NA	IDC	3	2	1	0
FUSCCTNBC005	Cluster2	LAR	56	Other	iC9	SC8	Chr8p21_del	APOBEC	IDC	3	2	1	0
FUSCCTNBC006	Cluster2	BLIS	58	Basal	iC2	SC4	Chr9p23_amp	HRD	IDC	3	2	0	0
FUSCCTNBC007	Cluster1	LAR	74	Other	iC9	SC7	Chr20q13_amp	Clock_like	IDC	2	2	0	0
FUSCCTNBC008	Cluster1	LAR	79	Other	iC8	NA	Low_CIN	NA	IDC	2	2	3	0
FUSCCTNBC009	Cluster2	LAR	59	Other	iC8	NA	Low_CIN	NA	IDC	2 to 3	1	0	0
FUSCCTNBC010	Cluster1	BLIS	44	Basal	iC5	NA	Low_CIN	NA	IDC	2	2	3	0
FUSCCTNBC011	Cluster1	BLIS	50	Basal	iC7	SC7	Low_CIN	Clock_like	IDC	3	2	0	0
FUSCCTNBC012	Cluster1	BLIS	29	Basal	iC4	SC4	Chr12p13_amp	HRD	IDC	3	2	1	1
FUSCCTNBC013	Cluster2	BLIS	50	Basal	iC5	NA	Low_CIN	NA	ACC	NA	1	0	0
FUSCCTNBC015	Cluster2	LAR	55	Other	iC8	SC5	Low_CIN	HRD	IDC	2 to 3	2	2	1
FUSCCTNBC016	Cluster2	LAR	50	Other	NA	NA	Chr8p21_del	NA	Apocrine carcinoma	2	1	0	0
FUSCCTNBC017	Cluster1	IM	52	Basal	iC7	SC1	Chr13q34_amp	Mixed	IDC	3	2	0	0
FUSCCTNBC018	Cluster1	IM	58	Basal	iC7	NA	Low_CIN	NA	IDC	2 to 3	2	1	0
FUSCCTNBC019	Cluster1	LAR	78	Other	iC9	SC9	Chr8p21_del	Mixed	IDC	2 to 3	2	1	0
FUSCCTNBC021	Cluster1	BLIS	41	Basal	iC1	SC2	Chr12p13_amp	HRD	IDC	3	2	1	0
FUSCCTNBC022	Cluster2	BLIS	51	Basal	iC3	SC2	Chr8p21_del	HRD	IDC	2	2	1	0
FUSCCTNBC023	Cluster1	IM	54	Basal	iC1	SC3	Chr9p23_amp	HRD	Metaplastic carcinoma	NA	2	0	0
FUSCCTNBC024	Cluster2	BLIS	53	Basal	iC2	SC5	Chr12p13_amp	HRD	IDC	3	2	0	0
FUSCCTNBC025	Cluster2	LAR	79	Other	NA	NA	Low_CIN	NA	IDC	2 to 3	2	0	0
FUSCCTNBC026	Cluster2	LAR	71	Other	iC8	NA	Low_CIN	NA	IDC	2	1	0	0
FUSCCTNBC027	Cluster2	IM	57	Basal	iC9	SC8	Chr8p21_del	APOBEC	Metaplastic carcinoma	NA	3	0	1
FUSCCTNBC028	Cluster1	IM	35	Basal	iC7	SC8	Low_CIN	APOBEC	IDC	3	1	2	0
FUSCCTNBC030	Cluster1	MES	69	Basal	iC6	SC7	Chr12p13_amp	Clock_like	IDC	3	2	2	0
FUSCCTNBC031	Cluster1	BLIS	55	Basal	NA	NA	Low_CIN	NA	IDC	3	2	0	0
FUSCCTNBC032	Cluster2	BLIS	56	Basal	iC1	SC3	Chr13q34_amp	HRD	Metaplastic carcinoma	NA	1	0	0
FUSCCTNBC033	Cluster1	BLIS	62	Basal	iC5	NA	Low_CIN	NA	ACC	NA	1	0	0
FUSCCTNBC034	Cluster2	MES	43	Basal	iC9	SC8	Chr20q13_amp	APOBEC	IDC	2	2	0	0
FUSCCTNBC036	Cluster2	BLIS	46	Basal	iC1	SC4	Chr9p23_amp	HRD	IDC	3	1	0	0
FUSCCTNBC037	Cluster1	IM	40	Basal	NA	NA	Low_CIN	NA	IDC	3	2	1	0
FUSCCTNBC038	Cluster2	BLIS	28	Basal	iC1	SC3	Chr12p13_amp	HRD	IDC	3	2	0	0
FUSCCTNBC039	Cluster2	BLIS	47	Basal	iC4	SC5	Chr12p13_amp	HRD	ILC	NA	2	3	1
FUSCCTNBC040	Cluster2	LAR	67	Other	iC8	SC7	Chr13q34_amp	Clock_like	IDC	2	1	1	0
FUSCCTNBC041	Cluster1	BLIS	47	Basal	NA	NA	NA	Clock_like	IDC	3	2	0	0
FUSCCTNBC042	Cluster2	MES	56	Other	NA	NA	NA	NA	IDC	NA	1	1	1
FUSCCTNBC043	Cluster1	IM	36	Basal	NA	NA	NA	NA	IDC	2	1	1	0
FUSCCTNBC044	Cluster1	MES	42	Basal	iC10	SC7	Chr20q13_amp	Clock_like	IDC	3	1	0	0
FUSCCTNBC045	Cluster2	BLIS	30	Basal	NA	NA	Low_CIN	NA	IDC	3	1	1	0
FUSCCTNBC046	Cluster1	IM	41	Basal	iC4	SC6	Chr20q13_amp	Mixed	IDC	3	1	0	0
FUSCCTNBC047	Cluster2	IM	43	Basal	iC1	SC2	Chr9p23_amp	HRD	IDC	3	2	0	0
FUSCCTNBC048	Cluster1	IM	55	Basal	iC6	NA	Chr9p23_amp	NA	IDC	3	1	0	0
FUSCCTNBC050	Cluster2	MES	63	Other	iC8	SC1	Chr8p21_del	Mixed	IDC	3	2	0	0
FUSCCTNBC052	Cluster1	BLIS	34	Basal	iC1	SC7	Chr9p23_amp	Clock_like	IDC	3	1	0	0
FUSCCTNBC054	Cluster2	LAR	57	Other	NA	NA	Low_CIN	NA	IDC	2	1	1	0
FUSCCTNBC055	Cluster1	IM	63	Other	NA	NA	Low_CIN	NA	IDC	2	2	0	0
FUSCCTNBC056	Cluster2	LAR	59	Basal	iC8	NA	Low_CIN	NA	IDC	2	1	3	0
FUSCCTNBC057	Cluster1	MES	40	Basal	iC10	SC4	Chr13q34_amp	HRD	IDC	3	2	1	0
FUSCCTNBC058	Cluster2	BLIS	54	Basal	iC3	SC3	Chr12p13_amp	HRD	IDC	2 to 3	2	1	0
FUSCCTNBC059	Cluster2	LAR	68	Other	iC8	SC8	Chr20q13_amp	APOBEC	IDC	2	1	0	0
FUSCCTNBC063	Cluster1	MES	59	Other	iC10	NA	Low_CIN	NA	IDC	2	1	1	0
FUSCCTNBC065	Cluster2	LAR	65	Other	NA	NA	NA	NA	IDC	2 to 3	1	0	0
FUSCCTNBC066	Cluster2	MES	52	Basal	iC9	SC5	Chr8p21_del	HRD	IDC	2	2	0	1
FUSCCTNBC068	Cluster1	BLIS	43	Basal	iC1	SC4	Chr9p23_amp	HRD	IDC	3	2	2	0
FUSCCTNBC070	Cluster1	IM	60	Basal	iC6	SC4	Chr9p23_amp	HRD	IDC	3	2	1	0
FUSCCTNBC072	Cluster1	BLIS	81	Basal	NA	NA	Chr20q13_amp	NA	IDC	2 to 3	1	2	0
FUSCCTNBC073	Cluster2	IM	44	Other	iC6	SC4	Chr8p21_del	Mixed	IDC	3	2	1	0
FUSCCTNBC075	Cluster1	LAR	76	Other	iC8	SC7	Low_CIN	Clock_like	IDC	2	2	1	0
FUSCCTNBC076	Cluster1	IM	49	Basal	iC6	SC7	Chr8p21_del	Clock_like	IDC	3	1	1	0
FUSCCTNBC078	Cluster1	BLIS	60	Basal	iC4	SC1	Chr12p13_amp	HRD	IDC	3	2	0	0
FUSCCTNBC079	Cluster1	IM	46	Basal	NA	NA	NA	NA	IDC	3	2	1	0
FUSCCTNBC080	Cluster1	IM	53	Basal	iC7	NA	Low_CIN	NA	IDC	3	2	1	0
FUSCCTNBC081	Cluster1	MES	41	Other	iC10	SC4	Chr12p13_amp	HRD	IDC	3	2	1	0
FUSCCTNBC083	Cluster2	BLIS	48	Basal	iC2	SC4	Chr20q13_amp	HRD	IDC	3	2	1	0
FUSCCTNBC084	Cluster1	IM	25	Other	NA	NA	NA	NA	IDC	NA	2	0	0
FUSCCTNBC085	Cluster2	BLIS	43	Basal	iC2	SC2	Chr9p23_amp	HRD	IDC	3	2	0	0
FUSCCTNBC086	Cluster2	BLIS	68	Basal	iC2	SC7	Chr20q13_amp	Clock_like	IDC	3	1	0	0
FUSCCTNBC087	Cluster2	MES	61	Basal	NA	NA	Chr8p21_del	NA	IDC	3	1	0	0
FUSCCTNBC088	Cluster2	LAR	29	Basal	NA	NA	Low_CIN	NA	IDC	3	1	1	0
FUSCCTNBC090	Cluster2	LAR	79	Basal	NA	NA	NA	Clock_like	IDC	3	1	1mi	0
FUSCCTNBC091	Cluster2	LAR	64	Other	NA	NA	Low_CIN	NA	IDC	3	1	1mi	0
FUSCCTNBC092	Cluster2	LAR	58	Other	iC9	SC6	Chr12p13_amp	Mixed	IDC	NA	2	1	1
FUSCCTNBC093	Cluster2	BLIS	33	Basal	iC3	SC1	Chr9p23_amp	Mixed	IDC	3	2	2	0
FUSCCTNBC095	Cluster2	LAR	51	Basal	NA	NA	NA	NA	IDC	3	2	0	0
FUSCCTNBC096	Cluster2	BLIS	61	Basal	NA	NA	NA	NA	IDC	3	1	0	0
FUSCCTNBC097	Cluster2	LAR	55	Other	iC8	SC7	Low_CIN	Clock_like	IDC	3	2	1	0
FUSCCTNBC098	Cluster1	BLIS	35	Basal	NA	NA	Chr8p21_del	NA	IDC	3	2	0	1
FUSCCTNBC099	Cluster2	LAR	62	Other	iC8	SC9	Low_CIN	Clock_like	IDC	2 to 3	2	1	1
FUSCCTNBC100	Cluster1	MES	66	Basal	iC10	SC5	Chr13q34_amp	HRD	IDC	3	2	0	0
FUSCCTNBC101	Cluster2	BLIS	64	Basal	NA	NA	Low_CIN	NA	IDC	3	2	2	0
FUSCCTNBC102	Cluster1	BLIS	57	Basal	iC4	SC1	Chr12p13_amp	Mixed	IDC	3	1	0	0
FUSCCTNBC103	Cluster1	IM	47	Basal	iC7	SC7	Low_CIN	Mixed	IDC	3	2	0	0
FUSCCTNBC105	Cluster1	MES	52	Basal	iC10	SC7	Chr8p21_del	Clock_like	IDC	2	1	0	0
FUSCCTNBC107	Cluster1	BLIS	41	Basal	iC1	SC3	Chr9p23_amp	HRD	IDC	3	3	0	0
FUSCCTNBC113	Cluster1	BLIS	59	Basal	iC4	SC2	Chr9p23_amp	HRD	IDC	3	1	0	0
FUSCCTNBC116	Cluster2	LAR	72	Basal	iC3	SC7	Chr8p21_del	Clock_like	IDC	3	1	0	0
FUSCCTNBC118	Cluster1	MES	65	Basal	iC10	SC6	Chr20q13_amp	Clock_like	IDC	3	2	2	0
FUSCCTNBC119	Cluster1	BLIS	48	Basal	iC2	SC3	Chr13q34_amp	HRD	IDC	3	2	0	0
FUSCCTNBC121	Cluster2	LAR	63	Other	iC8	SC8	Low_CIN	APOBEC	IDC	NA	2	0	0
FUSCCTNBC123	Cluster1	IM	57	Basal	iC6	SC5	Chr9p23_amp	HRD	IDC	3	2	1	0
FUSCCTNBC125	Cluster2	LAR	47	Basal	NA	NA	NA	HRD	IDC	3	2	0	0
FUSCCTNBC128	Cluster2	BLIS	64	Basal	iC1	SC3	Chr9p23_amp	HRD	IDC	3	1	0	0
FUSCCTNBC129	Cluster2	MES	54	Basal	iC9	SC8	Chr8p21_del	APOBEC	IDC	3	1	2	1
FUSCCTNBC130	Cluster2	BLIS	52	Basal	iC1	SC1	Chr9p23_amp	Mixed	IDC	3	1	0	0
FUSCCTNBC131	Cluster2	BLIS	47	Basal	NA	NA	Low_CIN	NA	IDC	2	1	0	0
FUSCCTNBC132	Cluster1	IM	59	Basal	iC10	NA	Chr8p21_del	NA	IDC	2	1	0	0
FUSCCTNBC134	Cluster1	IM	34	Basal	iC6	SC4	Chr12p13_amp	HRD	IDC	3	1	NA	0
FUSCCTNBC135	Cluster1	IM	43	Basal	NA	NA	Low_CIN	NA	IDC	3	1	0	0
FUSCCTNBC136	Cluster1	BLIS	39	Basal	iC1	SC1	Chr8p21_del	HRD	IDC	2	1	0	0
FUSCCTNBC137	Cluster1	BLIS	45	Basal	NA	NA	Chr13q34_amp	NA	IDC	3	2	0	0
FUSCCTNBC138	Cluster1	BLIS	63	Basal	iC4	SC3	Chr20q13_amp	HRD	IDC	NA	1	2	1
FUSCCTNBC140	Cluster1	BLIS	82	Basal	iC4	SC6	Chr20q13_amp	Clock_like	IDC	3	1	0	0
FUSCCTNBC142	Cluster1	BLIS	49	Basal	iC1	SC5	Chr9p23_amp	HRD	IDC	3	2	0	0
FUSCCTNBC143	Cluster2	BLIS	54	Basal	NA	NA	NA	Clock_like	IDC	3	1	0	0
FUSCCTNBC145	Cluster2	LAR	42	Other	NA	NA	Low_CIN	NA	IDC	3	2	0	0
FUSCCTNBC146	Cluster2	LAR	69	Other	iC8	SC8	Low_CIN	APOBEC	IDC	3	2	2	1
FUSCCTNBC147	Cluster1	BLIS	37	Basal	iC3	SC3	Chr20q13_amp	HRD	IDC	3	1	0	0
FUSCCTNBC148	Cluster2	BLIS	42	Basal	iC4	SC1	Chr12p13_amp	Mixed	IDC	2	2	0	0
FUSCCTNBC149	Cluster2	BLIS	64	Basal	iC4	SC4	Chr12p13_amp	HRD	IDC	3	1	1	1
FUSCCTNBC150	Cluster2	IM	56	Basal	iC6	SC5	Chr9p23_amp	HRD	IDC	3	2	1	0
FUSCCTNBC152	Cluster2	LAR	42	Basal	iC9	SC5	Chr8p21_del	HRD	IDC	2	3	1	1
FUSCCTNBC154	Cluster2	BLIS	59	Basal	NA	NA	Low_CIN	NA	IDC	3	1	1	0
FUSCCTNBC155	Cluster2	LAR	44	Other	iC8	NA	Low_CIN	NA	IDC	2	2	3	1
FUSCCTNBC156	Cluster1	BLIS	40	Basal	iC1	SC3	Chr13q34_amp	HRD	IDC	3	2	1	0
FUSCCTNBC158	Cluster1	IM	58	Basal	iC6	SC5	Chr12p13_amp	HRD	IDC	3	1	0	0
FUSCCTNBC159	Cluster1	IM	51	Basal	iC7	NA	Low_CIN	NA	IDC	3	1	0	0
FUSCCTNBC160	Cluster1	IM	56	Basal	iC3	SC1	Chr9p23_amp	HRD	IDC	3	1	0	0
FUSCCTNBC161	Cluster1	MES	50	Basal	iC10	SC6	Chr20q13_amp	Clock_like	IDC	2	1	1	1
FUSCCTNBC163	Cluster1	BLIS	60	Basal	NA	NA	Chr20q13_amp	NA	IDC	3	2	0	0
FUSCCTNBC164	Cluster2	IM	64	Other	NA	NA	NA	NA	IDC	3	2	1	0
FUSCCTNBC165	Cluster2	BLIS	45	Basal	NA	NA	Chr13q34_amp	NA	IDC	3	2	1	1
FUSCCTNBC166	Cluster1	IM	46	Basal	iC7	NA	Low_CIN	NA	IDC	NA	2	1	0
FUSCCTNBC167	Cluster1	LAR	33	Other	NA	NA	Chr9p23_amp	NA	IDC	2	1	0	0
FUSCCTNBC168	Cluster2	BLIS	57	Basal	iC10	SC4	Chr9p23_amp	HRD	IDC	3	1	0	0
FUSCCTNBC169	Cluster1	LAR	77	Other	NA	NA	Low_CIN	NA	IDC	2	2	1	0
FUSCCTNBC170	Cluster2	LAR	71	Other	iC8	SC9	Low_CIN	Mixed	IDC	2 to 3	2	2	0
FUSCCTNBC171	Cluster1	BLIS	45	Basal	iC4	NA	Chr20q13_amp	NA	IDC	2	2	1	1
FUSCCTNBC173	Cluster2	IM	31	Basal	iC6	SC4	Chr9p23_amp	HRD	IDC	3	1	0	1
FUSCCTNBC174	Cluster2	LAR	76	Other	iC9	SC7	Chr8p21_del	Clock_like	Others	NA	3	2	1
FUSCCTNBC175	Cluster1	BLIS	42	Basal	iC3	SC9	Chr8p21_del	Mixed	Metaplastic carcinoma	NA	2	2	0
FUSCCTNBC176	Cluster1	IM	30	Basal	iC7	NA	Low_CIN	NA	IDC	NA	2	1	0
FUSCCTNBC177	Cluster2	BLIS	59	Basal	iC2	SC1	Chr12p13_amp	Clock_like	IDC	3	2	0	0
FUSCCTNBC178	Cluster2	MES	84	Basal	iC10	SC1	Chr9p23_amp	Mixed	IDC	3	2	1	1
FUSCCTNBC179	Cluster2	BLIS	71	Basal	iC1	SC2	Chr13q34_amp	HRD	IDC	3	2	0	0
FUSCCTNBC180	Cluster2	MES	42	Other	NA	NA	Low_CIN	NA	IDC	2	1	2	0
FUSCCTNBC181	Cluster2	MES	54	Other	iC6	SC8	Chr8p21_del	APOBEC	IDC	2 to 3	2	0	0
FUSCCTNBC182	Cluster1	IM	59	Basal	NA	NA	Chr9p23_amp	NA	IDC	3	2	0	0
FUSCCTNBC183	Cluster2	BLIS	81	Basal	iC3	SC6	Chr12p13_amp	Mixed	IDC	3	2	0	1
FUSCCTNBC184	Cluster1	BLIS	54	Basal	iC3	SC5	Chr8p21_del	HRD	IDC	2 to 3	2	0	0
FUSCCTNBC186	Cluster1	MES	55	Other	iC6	SC8	Chr8p21_del	APOBEC	IDC	3	1	2	0
FUSCCTNBC187	Cluster1	IM	56	Basal	NA	NA	NA	NA	IDC	3	1	0	0
FUSCCTNBC188	Cluster1	IM	46	Basal	iC7	NA	Low_CIN	NA	IDC	3	1	0	0
FUSCCTNBC191	Cluster1	IM	58	Basal	NA	NA	Low_CIN	NA	IDC	3	2	0	0
FUSCCTNBC194	Cluster2	LAR	45	Other	iC8	NA	Low_CIN	NA	IDC	2	1	1	0
FUSCCTNBC195	Cluster1	IM	44	Basal	iC6	NA	Chr20q13_amp	NA	IDC	NA	2	1	0
FUSCCTNBC196	Cluster2	BLIS	48	Basal	iC4	SC9	Chr8p21_del	Mixed	IDC	3	1	0	0
FUSCCTNBC197	Cluster2	LAR	54	Other	iC8	SC9	Low_CIN	Clock_like	Apocrine carcinoma	NA	2	1	0
FUSCCTNBC198	Cluster2	LAR	66	Other	iC8	SC9	Low_CIN	Mixed	IDC	3	1	1	0
FUSCCTNBC199	Cluster1	MES	36	Basal	NA	NA	Chr12p13_amp	NA	IDC	3	2	NA	0
FUSCCTNBC201	Cluster1	BLIS	72	Basal	iC4	SC6	Chr20q13_amp	Mixed	IDC	3	2	0	1
FUSCCTNBC202	Cluster2	LAR	76	Other	iC8	SC6	Low_CIN	Mixed	IDC	2	1	0	0
FUSCCTNBC203	Cluster2	MES	73	Basal	iC10	SC5	Low_CIN	Mixed	IDC	3	2	0	0
FUSCCTNBC204	Cluster1	BLIS	35	Basal	iC1	SC2	Chr13q34_amp	HRD	Metaplastic carcinoma	NA	2	0	0
FUSCCTNBC205	Cluster1	BLIS	47	Basal	iC1	SC2	Chr12p13_amp	HRD	IDC	3	1	0	0
FUSCCTNBC208	Cluster2	BLIS	41	Basal	NA	NA	Chr12p13_amp	NA	IDC	3	2	0	0
FUSCCTNBC210	Cluster1	IM	59	Basal	NA	NA	Chr8p21_del	NA	IDC	3	2	0	0
FUSCCTNBC211	Cluster1	BLIS	55	Basal	iC1	SC5	Chr9p23_amp	HRD	IDC	2	2	0	0
FUSCCTNBC212	Cluster1	IM	80	Basal	iC5	SC9	Low_CIN	Clock_like	Metaplastic carcinoma	NA	3	0	0
FUSCCTNBC213	Cluster1	BLIS	64	Basal	NA	NA	NA	NA	IDC	3	2	0	0
FUSCCTNBC214	Cluster1	BLIS	63	Basal	iC4	SC6	Chr8p21_del	Clock_like	IDC	2 to 3	1	0	0
FUSCCTNBC215	Cluster1	IM	54	Basal	iC6	SC6	Chr20q13_amp	Clock_like	IDC	3	2	1	0
FUSCCTNBC216	Cluster1	BLIS	57	Basal	iC1	SC3	Chr9p23_amp	HRD	IDC	3	2	0	0
FUSCCTNBC217	Cluster2	LAR	68	Other	NA	NA	NA	NA	IDC	2 to 3	2	1	0
FUSCCTNBC220	Cluster2	IM	54	Basal	iC6	SC3	Chr8p21_del	HRD	IDC	3	1	0	0
FUSCCTNBC223	Cluster2	BLIS	46	Basal	iC5	SC4	Low_CIN	HRD	IDC	3	2	0	1
FUSCCTNBC225	Cluster1	BLIS	46	Basal	iC4	SC9	Chr8p21_del	Mixed	IDC	3	2	2	1
FUSCCTNBC226	Cluster1	IM	49	Basal	NA	NA	Chr13q34_amp	NA	IDC	3	1	3	0
FUSCCTNBC227	Cluster1	BLIS	52	Basal	iC7	NA	Low_CIN	NA	IDC	3	2	1	0
FUSCCTNBC229	Cluster2	IM	62	Basal	NA	NA	Low_CIN	NA	IDC	3	2	1	0
FUSCCTNBC231	Cluster1	BLIS	45	Basal	NA	NA	NA	NA	Others	2	1	0	0
FUSCCTNBC232	Cluster1	IM	52	Basal	NA	NA	Chr8p21_del	NA	IDC	3	2	0	0
FUSCCTNBC233	Cluster2	BLIS	68	Basal	iC1	SC7	Chr9p23_amp	Clock_like	IDC	3	2	1	0
FUSCCTNBC234	Cluster1	BLIS	56	Basal	iC1	SC3	Chr13q34_amp	HRD	IDC	3	2	0	0
FUSCCTNBC236	Cluster1	IM	51	Basal	iC6	SC5	Chr9p23_amp	HRD	IDC	3	2	1	0
FUSCCTNBC237	Cluster1	BLIS	36	Basal	iC2	SC3	Chr12p13_amp	HRD	IDC	3	2	0	0
FUSCCTNBC238	Cluster2	BLIS	69	Basal	iC7	SC3	Low_CIN	Mixed	IDC	3	1	0	0
FUSCCTNBC239	Cluster1	BLIS	58	Basal	iC2	SC4	Chr12p13_amp	HRD	IDC	3	2	0	0
FUSCCTNBC240	Cluster1	IM	53	Basal	iC4	SC7	Chr13q34_amp	Clock_like	IDC	3	1	1	0
FUSCCTNBC241	Cluster1	LAR	62	Basal	NA	NA	NA	NA	IDC	3	2	0	0
FUSCCTNBC242	Cluster1	IM	34	Basal	NA	NA	NA	NA	IDC	3	1	1	0
FUSCCTNBC243	Cluster2	IM	45	Basal	NA	NA	Chr8p21_del	NA	IDC	3	2	0	0
FUSCCTNBC245	Cluster2	LAR	58	Other	iC9	SC8	Chr8p21_del	APOBEC	ILC	3	2	0	0
FUSCCTNBC246	Cluster2	LAR	51	Other	iC8	NA	Chr9p23_amp	NA	IDC	3	1	0	0
FUSCCTNBC247	Cluster2	LAR	50	Other	iC7	NA	Low_CIN	NA	IDC	2	1	0	0
FUSCCTNBC248	Cluster2	LAR	54	Other	NA	NA	Low_CIN	NA	IDC	3	2	1	0
FUSCCTNBC249	Cluster1	IM	53	Basal	iC4	NA	Chr13q34_amp	NA	IDC	3	2	0	0
FUSCCTNBC250	Cluster1	BLIS	47	Basal	iC7	SC1	Low_CIN	HRD	IDC	3	2	1	0
FUSCCTNBC251	Cluster1	BLIS	42	Basal	iC1	SC7	Chr20q13_amp	Clock_like	IDC	3	2	0	0
FUSCCTNBC252	Cluster2	BLIS	70	Basal	iC1	SC2	Chr9p23_amp	HRD	IDC	3	2	0	0
FUSCCTNBC255	Cluster2	LAR	61	Other	iC9	SC6	Low_CIN	Mixed	IDC	3	1	0	0
FUSCCTNBC256	Cluster2	BLIS	63	Basal	iC4	SC6	Chr12p13_amp	Mixed	IDC	2	2	0	0
FUSCCTNBC257	Cluster1	IM	47	Basal	iC6	NA	Chr9p23_amp	NA	IDC	3	2	1	0
FUSCCTNBC258	Cluster2	BLIS	42	Basal	iC2	SC6	Chr12p13_amp	Clock_like	IDC	3	1	0	0
FUSCCTNBC260	Cluster2	BLIS	46	Basal	iC4	SC2	Chr9p23_amp	HRD	ILC	NA	2	0	1
FUSCCTNBC261	Cluster1	BLIS	44	Basal	iC1	SC2	Chr12p13_amp	HRD	IDC	3	2	1	0
FUSCCTNBC262	Cluster1	BLIS	44	Basal	iC5	SC9	Low_CIN	Mixed	Metaplastic carcinoma	NA	3	0	0
FUSCCTNBC263	Cluster1	IM	52	Basal	iC7	NA	Low_CIN	NA	IDC	3	1	0	0
FUSCCTNBC264	Cluster1	IM	38	Basal	iC7	NA	Low_CIN	NA	IDC	NA	1	0	0
FUSCCTNBC265	Cluster2	LAR	64	Basal	iC9	SC8	Chr12p13_amp	APOBEC	Others	NA	2	1	0
FUSCCTNBC266	Cluster2	BLIS	53	Basal	iC10	SC1	Chr8p21_del	HRD	IDC	3	2	0	0
FUSCCTNBC267	Cluster1	IM	50	Basal	iC7	NA	Low_CIN	NA	IDC	3	1	2	0
FUSCCTNBC268	Cluster1	IM	49	Basal	iC6	SC4	Chr9p23_amp	HRD	IDC	2	1	0	0
FUSCCTNBC269	Cluster1	IM	55	Basal	NA	NA	NA	NA	IDC	3	2	0	0
FUSCCTNBC271	Cluster2	LAR	69	Basal	iC8	SC9	Low_CIN	Clock_like	IDC	3	2	1	0
FUSCCTNBC272	Cluster2	LAR	66	Other	iC7	SC9	Low_CIN	Mixed	IDC	3	2	0	0
FUSCCTNBC273	Cluster1	BLIS	43	Basal	iC4	SC2	Chr12p13_amp	HRD	IDC	3	2	0	0
FUSCCTNBC274	Cluster1	BLIS	50	Basal	NA	NA	Chr20q13_amp	NA	IDC	3	2	0	0
FUSCCTNBC277	Cluster1	IM	39	Basal	NA	NA	Chr8p21_del	NA	IDC	2 to 3	2	2	1
FUSCCTNBC282	Cluster2	BLIS	41	Basal	iC1	SC4	Chr12p13_amp	HRD	IDC	3	2	0	0
FUSCCTNBC283	Cluster1	MES	47	Basal	NA	NA	Chr8p21_del	NA	IDC	3	1	3	1
FUSCCTNBC284	Cluster1	IM	46	Basal	NA	NA	Chr20q13_amp	NA	IDC	3	2	0	0
FUSCCTNBC285	Cluster2	IM	46	Basal	iC7	SC2	Low_CIN	HRD	IDC	3	2	0	0
FUSCCTNBC288	Cluster2	BLIS	58	Basal	NA	NA	Chr13q34_amp	NA	Others	3	2	1	0
FUSCCTNBC289	Cluster1	BLIS	49	Basal	iC2	SC1	Chr9p23_amp	Mixed	IDC	3	2	0	0
FUSCCTNBC290	Cluster1	BLIS	58	Basal	iC4	SC3	Chr13q34_amp	HRD	IDC	3	2	2	0
FUSCCTNBC291	Cluster1	MES	66	Other	iC10	SC9	Low_CIN	Clock_like	IDC	2 to 3	2	0	1
FUSCCTNBC292	Cluster2	BLIS	54	Basal	iC2	NA	Low_CIN	NA	IDC	3	1	0	0
FUSCCTNBC293	Cluster1	MES	56	Other	iC7	SC1	Low_CIN	Mixed	IDC	3	1	0	0
FUSCCTNBC295	Cluster2	BLIS	45	Basal	iC2	SC6	Chr13q34_amp	Mixed	IDC	3	2	1mi	0
FUSCCTNBC296	Cluster1	BLIS	48	Basal	iC7	SC2	Low_CIN	HRD	IDC	3	2	1	0
FUSCCTNBC297	Cluster1	LAR	48	Basal	iC9	SC7	Chr8p21_del	Clock_like	IDC	3	2	0	0
FUSCCTNBC298	Cluster2	LAR	61	Other	iC8	NA	Low_CIN	NA	IDC	3	2	0	0
FUSCCTNBC300	Cluster1	BLIS	37	Basal	NA	NA	Low_CIN	NA	IDC	2	2	0	0
FUSCCTNBC301	Cluster2	BLIS	61	Basal	iC5	SC7	Low_CIN	Clock_like	IDC	3	2	0	0
FUSCCTNBC303	Cluster1	MES	43	Basal	NA	NA	Low_CIN	NA	IDC	2	1	1	1
FUSCCTNBC305	Cluster2	LAR	62	Other	iC8	SC9	Low_CIN	Mixed	IDC	3	3	1	0
FUSCCTNBC306	Cluster1	MES	49	Other	iC10	SC4	Low_CIN	HRD	IDC	3	1	0	0
FUSCCTNBC307	Cluster2	IM	66	Basal	NA	NA	Low_CIN	NA	Others	NA	3	0	0
FUSCCTNBC308	Cluster1	IM	58	Basal	iC10	SC4	Chr8p21_del	HRD	IDC	3	2	1	0
FUSCCTNBC309	Cluster1	IM	50	Basal	iC6	SC5	Chr12p13_amp	HRD	IDC	3	1	0	0
FUSCCTNBC310	Cluster1	BLIS	49	Basal	iC4	NA	Chr12p13_amp	NA	IDC	3	2	0	0
FUSCCTNBC312	Cluster2	LAR	59	Other	NA	NA	Chr20q13_amp	NA	IDC	3	2	2	1
FUSCCTNBC313	Cluster1	LAR	62	Other	iC8	SC7	Low_CIN	Clock_like	IDC	2	2	0	0
FUSCCTNBC315	Cluster1	BLIS	34	Basal	NA	NA	Low_CIN	NA	IDC	3	2	2	1
FUSCCTNBC317	Cluster2	BLIS	45	Basal	iC3	SC2	Chr12p13_amp	HRD	IDC	2	2	0	1
FUSCCTNBC320	Cluster1	IM	50	Basal	iC3	SC3	Chr8p21_del	HRD	IDC	3	2	1	0
FUSCCTNBC321	Cluster2	LAR	55	Basal	NA	NA	NA	NA	IDC	2 to 3	2	1	0
FUSCCTNBC322	Cluster1	BLIS	41	Basal	NA	NA	Chr12p13_amp	NA	IDC	3	1	0	0
FUSCCTNBC324	Cluster2	BLIS	58	Basal	iC1	SC6	Chr20q13_amp	Clock_like	IDC	3	2	2	1
FUSCCTNBC326	Cluster2	LAR	48	Basal	NA	NA	Low_CIN	NA	IDC	2	2	1	0
FUSCCTNBC327	Cluster1	MES	54	Basal	NA	NA	Low_CIN	NA	IDC	3	2	2	0
FUSCCTNBC328	Cluster1	MES	47	Other	iC10	NA	Low_CIN	NA	IDC	3	2	1	0
FUSCCTNBC329	Cluster2	BLIS	75	Basal	iC1	SC3	Chr13q34_amp	HRD	IDC	3	2	2	0
FUSCCTNBC330	Cluster1	BLIS	56	Basal	iC1	SC5	Chr9p23_amp	HRD	IDC	2 to 3	1	0	0
FUSCCTNBC332	Cluster2	LAR	55	Other	NA	NA	Low_CIN	NA	IDC	2	1	1	0
FUSCCTNBC333	Cluster2	LAR	52	Other	NA	NA	Chr8p21_del	NA	IDC	3	2	0	0
FUSCCTNBC334	Cluster1	IM	61	Basal	NA	NA	Chr8p21_del	NA	IDC	3	1	2	1
FUSCCTNBC335	Cluster2	BLIS	36	Basal	NA	NA	NA	HRD	IDC	2	1	0	0
FUSCCTNBC337	Cluster1	IM	56	Basal	NA	NA	NA	NA	IDC	3	1	1	0
FUSCCTNBC339	Cluster1	IM	50	Basal	iC7	NA	Low_CIN	NA	IDC	3	2	0	0
FUSCCTNBC340	Cluster1	BLIS	42	Basal	iC1	SC3	Chr9p23_amp	HRD	IDC	3	1	0	0
FUSCCTNBC341	Cluster2	BLIS	65	Basal	iC5	SC7	Chr12p13_amp	Clock_like	IDC	3	1	0	0
FUSCCTNBC343	Cluster2	IM	44	Basal	NA	NA	Low_CIN	NA	IDC	3	2	1	0
FUSCCTNBC344	Cluster1	MES	47	Other	iC10	SC9	Low_CIN	Mixed	IDC	3	2	0	1
FUSCCTNBC345	Cluster1	BLIS	46	Basal	NA	NA	Chr9p23_amp	NA	IDC	3	2	0	0
FUSCCTNBC348	Cluster1	IM	42	Basal	NA	NA	Chr8p21_del	NA	IDC	3	2	0	0
FUSCCTNBC351	Cluster1	IM	52	Basal	iC6	SC5	Chr12p13_amp	Clock_like	IDC	3	1	0	1
FUSCCTNBC352	Cluster2	BLIS	65	Basal	NA	NA	Chr20q13_amp	NA	IDC	3	2	0	0
FUSCCTNBC354	Cluster2	MES	57	Other	NA	NA	Chr20q13_amp	NA	IDC	3	2	1	0
FUSCCTNBC356	Cluster1	MES	64	Other	iC10	SC6	Chr8p21_del	Mixed	IDC	2	1	0	0
FUSCCTNBC357	Cluster2	LAR	51	Other	NA	NA	Low_CIN	NA	IDC	3	2	1	0
FUSCCTNBC359	Cluster1	BLIS	48	Basal	iC1	NA	Chr13q34_amp	NA	IDC	3	2	0	0
FUSCCTNBC360	Cluster1	IM	69	Basal	NA	NA	Chr8p21_del	NA	IDC	3	1	0	0
FUSCCTNBC367	Cluster1	MES	44	Basal	NA	NA	NA	NA	IDC	3	1	1	0
FUSCCTNBC368	Cluster2	BLIS	35	Basal	iC5	SC2	Low_CIN	HRD	IDC	3	1	0	0
FUSCCTNBC370	Cluster2	LAR	64	Other	iC9	SC7	Chr8p21_del	Clock_like	IDC	2 to 3	2	0	1
FUSCCTNBC374	Cluster1	MES	43	Basal	iC10	SC4	Low_CIN	HRD	IDC	3	2	0	0
FUSCCTNBC376	Cluster2	BLIS	26	Basal	iC4	SC7	Chr12p13_amp	Clock_like	IDC	3	2	0	1
FUSCCTNBC380	Cluster2	IM	54	Basal	iC7	NA	Low_CIN	NA	IDC	3	2	0	0
FUSCCTNBC383	Cluster1	LAR	64	Other	iC7	SC6	Low_CIN	Mixed	IDC	2	2	0	0
FUSCCTNBC384	Cluster2	LAR	78	Basal	NA	NA	Low_CIN	NA	IDC	3	2	0	0
FUSCCTNBC385	Cluster2	BLIS	45	Basal	iC4	SC1	Chr12p13_amp	HRD	IDC	3	2	0	0
FUSCCTNBC387	Cluster1	IM	43	Basal	iC6	SC3	Chr12p13_amp	HRD	IDC	3	1	0	0
FUSCCTNBC388	Cluster1	IM	69	Basal	NA	NA	NA	NA	IDC	3	1	3	1
FUSCCTNBC391	Cluster1	MES	50	Other	iC10	SC9	Low_CIN	APOBEC	IDC	2 to 3	1	0	0
FUSCCTNBC392	Cluster1	BLIS	70	Basal	iC4	SC6	Chr12p13_amp	Mixed	IDC	3	2	0	0
FUSCCTNBC393	Cluster1	BLIS	45	Basal	iC3	SC3	Chr12p13_amp	HRD	Others	2 to 3	2	0	0
FUSCCTNBC394	Cluster1	IM	43	Basal	NA	NA	Chr13q34_amp	NA	IDC	3	2	0	0
FUSCCTNBC397	Cluster2	BLIS	48	Basal	iC5	SC2	Chr8p21_del	HRD	IDC	2	1	0	1
FUSCCTNBC398	Cluster1	BLIS	43	Basal	NA	NA	Chr8p21_del	NA	IDC	2	2	3	0
FUSCCTNBC399	Cluster1	MES	44	Basal	iC10	SC1	Low_CIN	Mixed	IDC	3	2	3	0
FUSCCTNBC400	Cluster2	BLIS	42	Basal	iC4	SC2	Chr12p13_amp	HRD	IDC	3	2	3	1
FUSCCTNBC403	Cluster2	BLIS	69	Basal	iC5	SC3	Low_CIN	HRD	IDC	2	1	0	1
FUSCCTNBC404	Cluster1	BLIS	59	Basal	iC7	SC1	Low_CIN	Mixed	IDC	2	1	0	0
FUSCCTNBC405	Cluster1	MES	62	Basal	iC5	NA	Low_CIN	NA	IDC	2	2	0	0
FUSCCTNBC406	Cluster1	BLIS	49	Basal	iC4	SC5	Chr13q34_amp	Clock_like	IDC	3	2	1	0
FUSCCTNBC412	Cluster2	BLIS	55	Basal	NA	NA	Chr12p13_amp	NA	IDC	2 to 3	2	0	1
FUSCCTNBC413	Cluster1	LAR	61	Basal	NA	NA	Low_CIN	NA	IDC	3	2	2	0
FUSCCTNBC414	Cluster1	BLIS	50	Basal	iC5	NA	Low_CIN	NA	ACC	NA	1	0	0
FUSCCTNBC415	Cluster1	LAR	70	Basal	iC8	SC9	Low_CIN	Mixed	IDC	2	1	1	0
FUSCCTNBC416	Cluster2	LAR	58	Other	iC8	SC7	Low_CIN	Clock_like	IDC	2	1	0	0
FUSCCTNBC418	Cluster1	BLIS	44	Basal	iC1	SC2	Chr9p23_amp	HRD	IDC	3	2	1	0
FUSCCTNBC420	Cluster2	BLIS	62	Basal	iC5	SC6	Low_CIN	Mixed	Others	NA	2	0	0
FUSCCTNBC422	Cluster1	BLIS	55	Basal	iC3	SC4	Chr12p13_amp	HRD	IDC	3	1	0	0
FUSCCTNBC423	Cluster2	LAR	66	Basal	iC8	SC1	Chr8p21_del	Mixed	IDC	2 to 3	2	1	0
FUSCCTNBC424	Cluster2	LAR	50	Other	iC8	SC8	Low_CIN	APOBEC	IDC	2 to 3	2	3	1
FUSCCTNBC425	Cluster1	IM	38	Basal	iC3	SC1	Chr8p21_del	Mixed	IDC	3	2	0	0
FUSCCTNBC426	Cluster2	BLIS	54	Basal	NA	NA	Chr12p13_amp	NA	IDC	3	2	0	0
FUSCCTNBC427	Cluster2	LAR	68	Other	iC8	NA	Low_CIN	NA	IDC	2	2	0	0
FUSCCTNBC428	Cluster1	IM	56	Basal	iC7	SC9	Low_CIN	HRD	IDC	3	2	1	0
FUSCCTNBC429	Cluster1	MES	49	Basal	NA	NA	Low_CIN	NA	IDC	2	1	2	0
FUSCCTNBC430	Cluster1	MES	64	Other	iC10	SC1	Chr9p23_amp	Mixed	IDC	3	2	0	0
FUSCCTNBC431	Cluster1	LAR	47	Basal	iC9	SC9	Chr20q13_amp	Mixed	IDC	3	2	0	0
FUSCCTNBC432	Cluster1	IM	35	Basal	iC7	NA	Low_CIN	NA	IDC	3	1	2	0
FUSCCTNBC434	Cluster2	BLIS	35	Basal	iC1	SC1	Chr9p23_amp	Mixed	IDC	3	1	0	0
FUSCCTNBC435	Cluster1	LAR	55	Basal	iC9	SC7	Low_CIN	Clock_like	IDC	3	1	2	0
FUSCCTNBC437	Cluster1	BLIS	52	Basal	iC3	SC6	Chr12p13_amp	Mixed	IDC	3	1	0	0
FUSCCTNBC438	Cluster2	BLIS	54	Basal	iC1	SC1	Chr9p23_amp	Mixed	IDC	3	2	0	0
FUSCCTNBC441	Cluster2	BLIS	38	Basal	iC3	SC2	Chr12p13_amp	HRD	IDC	3	2	0	0
FUSCCTNBC442	Cluster2	MES	54	Basal	iC5	SC9	Low_CIN	Mixed	IDC	3	2	0	0
FUSCCTNBC443	Cluster1	IM	43	Basal	iC7	NA	Low_CIN	NA	IDC	2 to 3	2	1	0
FUSCCTNBC445	Cluster1	BLIS	32	Basal	NA	NA	Chr13q34_amp	NA	IDC	3	2	0	0
FUSCCTNBC448	Cluster1	IM	57	Basal	iC6	SC2	Chr12p13_amp	HRD	IDC	2 to 3	1	0	0
FUSCCTNBC449	Cluster1	IM	50	Basal	NA	NA	Chr20q13_amp	NA	IDC	3	2	0	0
FUSCCTNBC450	Cluster1	IM	69	Basal	NA	NA	NA	NA	IDC	3	2	1	0
FUSCCTNBC451	Cluster2	LAR	61	Other	iC8	SC9	Low_CIN	Clock_like	IDC	2	2	1	0
FUSCCTNBC452	Cluster1	IM	64	Basal	iC10	SC8	Chr20q13_amp	APOBEC	IDC	2	2	0	0
FUSCCTNBC453	Cluster2	LAR	55	Basal	iC8	SC7	Chr20q13_amp	Clock_like	IDC	3	2	1	0
FUSCCTNBC455	Cluster1	IM	33	Basal	NA	NA	NA	NA	IDC	NA	1	0	0
FUSCCTNBC456	Cluster1	MES	49	Other	iC5	NA	Low_CIN	NA	IDC	3	2	0	0
FUSCCTNBC457	Cluster2	IM	52	Basal	iC6	SC9	Chr13q34_amp	Mixed	Others	3	1	2	0
FUSCCTNBC458	Cluster1	BLIS	45	Basal	iC1	SC7	Chr9p23_amp	HRD	IDC	2	1	0	0
FUSCCTNBC460	Cluster1	LAR	65	Basal	NA	NA	NA	Clock_like	IDC	2	2	0	0
FUSCCTNBC461	Cluster1	BLIS	59	Basal	iC1	SC7	Chr20q13_amp	Clock_like	IDC	NA	2	3	0
FUSCCTNBC462	Cluster1	MES	56	Other	NA	NA	NA	NA	IDC	2 to 3	1	0	0
FUSCCTNBC463	Cluster1	MES	47	Basal	NA	NA	NA	Mixed	IDC	3	2	0	0
FUSCCTNBC465	Cluster2	LAR	57	Other	iC8	SC9	Chr8p21_del	Mixed	IDC	2	1	0	0
FUSCCTNBC466	Cluster2	BLIS	42	Basal	NA	NA	NA	NA	IDC	3	1	0	0
FUSCCTNBC467	Cluster1	BLIS	33	Basal	iC4	SC9	Low_CIN	Mixed	IDC	3	1	1	0
FUSCCTNBC468	Cluster1	LAR	61	Basal	NA	NA	NA	HRD	IDC	3	1	1	0
FUSCCTNBC469	Cluster2	LAR	62	Other	NA	NA	NA	HRD	IDC	2 to 3	2	1	0
FUSCCTNBC470	Cluster1	MES	52	Basal	NA	NA	NA	NA	Others	2	1	0	0
FUSCCTNBC471	Cluster2	LAR	57	Basal	iC8	SC7	Chr8p21_del	HRD	IDC	3	1	0	0
FUSCCTNBC472	Cluster1	MES	73	Basal	NA	NA	NA	NA	IDC	2	2	1	0
FUSCCTNBC473	Cluster1	MES	56	Basal	NA	NA	NA	NA	DCIS-MI	NA	2	0	0
FUSCCTNBC474	Cluster2	MES	41	Basal	NA	NA	NA	NA	IDC	2	2	3	1
FUSCCTNBC475	Cluster2	BLIS	49	Basal	NA	NA	NA	NA	IDC	2	2	0	0
FUSCCTNBC476	Cluster2	LAR	58	Other	NA	NA	NA	NA	IDC	3	2	0	0
FUSCCTNBC477	Cluster2	MES	57	Other	NA	NA	NA	NA	IDC	NA	NA	0	0
FUSCCTNBC478	Cluster1	IM	56	Basal	NA	NA	NA	NA	IDC	3	2	0	0
FUSCCTNBC479	Cluster1	MES	51	Other	NA	NA	NA	NA	IDC	2	2	0	0
FUSCCTNBC480	Cluster1	MES	49	Other	NA	NA	NA	NA	IDC	3	1	0	0
FUSCCTNBC481	Cluster2	MES	53	Basal	NA	NA	NA	NA	IDC	2	2	3	1
FUSCCTNBC482	Cluster1	BLIS	29	Basal	NA	NA	NA	NA	IDC	NA	3	0	0
FUSCCTNBC483	Cluster1	MES	65	Other	NA	NA	NA	NA	IDC	2 to 3	2	0	0
FUSCCTNBC484	Cluster1	IM	49	Basal	NA	NA	NA	NA	IDC	3	1	0	0
FUSCCTNBC485	Cluster1	LAR	69	Basal	NA	NA	NA	NA	ILC	NA	2	3	0
FUSCCTNBC486	Cluster2	BLIS	57	Basal	NA	NA	NA	NA	IDC	3	2	0	0
FUSCCTNBC487	Cluster2	BLIS	49	Basal	NA	NA	NA	NA	IDC	3	2	0	0
FUSCCTNBC488	Cluster2	LAR	58	Other	NA	NA	NA	NA	ILC	NA	2	3	0
FUSCCTNBC489	Cluster2	BLIS	67	Basal	NA	NA	NA	NA	IDC	3	1	1	1
FUSCCTNBC490	Cluster2	BLIS	57	Basal	NA	NA	NA	NA	IDC	3	2	0	0
FUSCCTNBC491	Cluster1	LAR	58	Basal	NA	NA	NA	NA	IDC	3	1	0	0
FUSCCTNBC492	Cluster1	MES	50	Basal	NA	NA	NA	NA	IDC	3	2	0	0
FUSCCTNBC493	Cluster2	BLIS	27	Basal	NA	NA	NA	NA	IDC	3	1	1	1
FUSCCTNBC494	Cluster1	LAR	65	Other	NA	NA	NA	NA	IDC	3	1	0	0
FUSCCTNBC495	Cluster1	IM	64	Basal	NA	NA	NA	NA	IDC	3	2	1	0

## Sheet: Table S4
Supplementary table 4. GSVA enrichment score in distinct clusters of patients with TNBC in FUSCC cohort
project_ID	Cluster	KEGG_METABOLISM_OF_XENOBIOTICS_BY_CYTOCHROME_P450	KEGG_DRUG_METABOLISM_CYTOCHROME_P450	KEGG_DRUG_METABOLISM_OTHER_ENZYMES	KEGG_NATURAL_KILLER_CELL_MEDIATED_CYTOTOXICITY	KEGG_T_CELL_RECEPTOR_SIGNALING_PATHWAY	KEGG_B_CELL_RECEPTOR_SIGNALING_PATHWAY	KEGG_FC_EPSILON_RI_SIGNALING_PATHWAY	KEGG_FC_GAMMA_R_MEDIATED_PHAGOCYTOSIS	KEGG_LEUKOCYTE_TRANSENDOTHELIAL_MIGRATION	REACTOME_MHC_CLASS_II_ANTIGEN_PRESENTATION	REACTOME_TCR_SIGNALING	REACTOME_DOWNSTREAM_TCR_SIGNALING	REACTOME_PD1_SIGNALING	REACTOME_CTLA4_INHIBITORY_SIGNALING	REACTOME_METAL_ION_SLC_TRANSPORTERS	REACTOME_ION_CHANNEL_TRANSPORT	REACTOME_IMMUNE_SYSTEM	REACTOME_CYTOKINE_SIGNALING_IN_IMMUNE_SYSTEM	REACTOME_CLASS_I_MHC_MEDIATED_ANTIGEN_PROCESSING_PRESENTATION	REACTOME_IRON_UPTAKE_AND_TRANSPORT	BIOCARTA_NKT_PATHWAY	BIOCARTA_TCR_PATHWAY	BIOCARTA_TCYTOTOXIC_PATHWAY	SA_B_CELL_RECEPTOR_COMPLEXES	ST_T_CELL_SIGNAL_TRANSDUCTION	SIG_BCR_SIGNALING_PATHWAY	ST_B_CELL_ANTIGEN_RECEPTOR	SA_PROGRAMMED_CELL_DEATH	PID_CD8_TCR_PATHWAY	PID_CD8_TCR_DOWNSTREAM_PATHWAY	LIN_TUMOR_ESCAPE_FROM_IMMUNE_ATTACK	LUDWICZEK_TREATING_IRON_OVERLOAD	HALLMARK_TNFA_SIGNALING_VIA_NFKB	HALLMARK_HYPOXIA	HALLMARK_CHOLESTEROL_HOMEOSTASIS	HALLMARK_MITOTIC_SPINDLE	HALLMARK_WNT_BETA_CATENIN_SIGNALING	HALLMARK_TGF_BETA_SIGNALING	HALLMARK_IL6_JAK_STAT3_SIGNALING	HALLMARK_DNA_REPAIR	HALLMARK_G2M_CHECKPOINT	HALLMARK_APOPTOSIS	HALLMARK_NOTCH_SIGNALING	HALLMARK_ADIPOGENESIS	HALLMARK_ESTROGEN_RESPONSE_EARLY	HALLMARK_ESTROGEN_RESPONSE_LATE	HALLMARK_ANDROGEN_RESPONSE	HALLMARK_MYOGENESIS
FUSCCTNBC001	Cluster1	-0.105205	-0.235742	0.319121	0.490218	0.465063	0.356081	0.326975	0.309722	0.359403	-0.346978	0.62648	-0.293284	0.237734	0.35962	0.293976	0.278173	0.342271	0.449261	0.779128	0.381097	0.450671	0.682584	0.486705	0.565416	0.223576	0.192231	0.623279	0.194702	-0.183782	0.299293	0.230743	-0.313307	0.455245	0.340475	-0.272303	0.345224	-0.31956	0.285369	0.546213	0.329057	0.389436	0.419622	-0.308932	0.246116	-0.350568	-0.275096	0.242157	-0.158714
FUSCCTNBC003	Cluster2	0.525381	0.488134	0.512934	0.228666	-0.169916	-0.203721	-0.190744	0.213987	0.139246	-0.351172	0.220538	0.3383	0.383463	0.346095	0.323925	-0.210861	-0.238673	-0.217783	-0.223167	0.482361	-0.403912	0.260181	-0.200027	-0.330469	-0.279104	-0.218673	0.369474	-0.27226	-0.372579	-0.187097	-0.162244	0.454122	-0.226175	-0.129576	0.497358	-0.289481	-0.515825	-0.197334	-0.204946	-0.239891	-0.311088	0.181392	-0.270158	0.346328	0.213774	0.244472	0.407937	-0.290963
FUSCCTNBC004	Cluster1	-0.275753	-0.358466	0.224133	0.458154	0.373219	0.374355	0.382813	0.275807	0.325349	-0.250641	0.549905	0.31484	0.250616	0.286792	-0.340565	0.196834	0.301849	0.510391	0.45898	0.526192	0.250698	0.416603	0.344667	0.457097	-0.253514	0.207624	-0.26465	-0.339767	-0.215744	-0.233673	0.43435	0.424326	0.468828	0.272748	-0.132778	-0.155248	0.1993	-0.339063	0.501853	0.280615	0.19047	0.316402	0.234915	0.274525	-0.200195	-0.159725	-0.213104	-0.194765
FUSCCTNBC005	Cluster2	-0.317421	-0.287241	-0.246925	0.228277	-0.146672	-0.149521	-0.12941	0.154778	-0.250173	0.242079	-0.270659	0.296779	-0.163588	-0.159341	0.211337	-0.477997	-0.316485	-0.315009	0.579427	-0.315442	-0.215408	-0.228661	0.211369	-0.299569	-0.248708	0.17556	-0.457155	0.269202	-0.146303	0.165531	-0.358619	0.329583	-0.311037	0.157427	-0.253909	-0.328855	-0.428885	-0.379367	-0.169334	-0.138391	-0.25409	-0.122768	-0.475858	-0.19007	-0.234227	-0.170517	-0.154992	-0.314223
FUSCCTNBC006	Cluster2	0.103462	0.0948829	-0.226168	-0.266108	-0.262869	-0.32634	-0.36219	-0.339044	-0.358353	-0.257321	-0.43391	-0.44342	-0.292575	-0.417111	-0.210927	-0.279495	-0.241247	0.187116	-0.406408	-0.1813	-0.58198	-0.225665	-0.412653	-0.330492	-0.363048	-0.303442	0.522569	-0.205447	-0.36084	-0.370946	-0.226194	-0.330131	-0.271449	-0.217781	-0.260749	-0.230646	-0.198676	-0.286234	-0.255156	-0.253762	0.209432	-0.284854	-0.307536	-0.241792	0.149644	0.227914	-0.149945	0.144601
FUSCCTNBC007	Cluster1	0.217634	0.165172	0.246059	-0.448011	-0.352065	-0.344781	-0.31619	-0.207516	-0.207644	-0.340409	-0.290373	0.414164	0.213102	0.322292	0.474119	-0.347622	0.191958	-0.204118	-0.2711	0.389553	0.536566	0.323903	-0.370674	-0.22182	0.222359	0.176458	-0.288198	-0.196005	0.318602	0.314993	-0.279367	-0.397068	-0.308389	0.226403	0.38571	0.19422	0.192587	-0.185999	-0.44341	0.251084	0.214842	-0.255279	0.286217	0.364154	0.257002	0.268929	0.240729	0.1595
FUSCCTNBC008	Cluster1	0.456767	0.477305	0.471966	0.367111	0.288761	0.206402	0.372157	0.342435	0.304481	-0.27892	0.43498	0.221945	0.453992	0.440842	0.334329	-0.365628	0.241762	-0.146499	0.508799	0.535811	0.376219	-0.312105	0.267936	-0.283014	-0.134628	0.294609	-0.626837	-0.195016	-0.331222	0.153449	-0.231985	0.699811	0.331794	0.265138	0.436659	-0.423502	-0.358897	0.222426	0.334292	-0.260726	-0.651869	0.341686	0.189804	0.486862	0.250604	0.194561	0.397546	0.224794
FUSCCTNBC009	Cluster2	0.370288	0.351973	0.303282	-0.258308	-0.232058	-0.272227	-0.173401	-0.146122	0.222389	-0.304717	-0.36842	-0.37925	0.470272	0.402176	0.35415	-0.379565	-0.161772	-0.261354	0.453549	0.483866	0.281118	-0.368132	-0.286419	-0.350913	0.220581	-0.21379	-0.29234	0.201096	-0.224322	-0.241059	0.247653	0.506859	0.197071	0.327483	0.342471	-0.268244	-0.384578	0.332333	-0.21242	0.170313	-0.430339	0.290397	0.217252	0.452124	0.295537	0.278348	0.485942	0.264022
FUSCCTNBC010	Cluster1	0.202006	0.170146	-0.243943	-0.20388	-0.281084	-0.324469	-0.263027	-0.168063	-0.262413	-0.274382	0.215707	0.203121	-0.216797	-0.226781	-0.250611	0.197898	-0.348331	-0.33396	-0.322355	-0.231785	-0.297101	-0.349186	-0.305227	-0.341011	-0.275672	-0.230184	-0.465441	0.234086	0.251276	-0.221887	-0.335451	-0.554968	-0.423081	-0.325258	-0.345721	0.135916	0.423591	-0.378276	-0.369236	-0.237189	-0.186595	-0.311769	0.203513	-0.223754	-0.233584	-0.285188	-0.358002	-0.159793
FUSCCTNBC011	Cluster1	-0.215377	-0.334002	0.173877	-0.192431	0.240799	0.192286	0.261459	-0.171113	0.184111	-0.270712	-0.463638	0.374772	0.165	0.326618	-0.343028	-0.421018	0.229628	0.261632	0.534765	0.232619	-0.332713	0.310886	0.324353	0.512315	-0.192379	-0.301289	0.573725	-0.309645	0.189153	-0.357942	0.245481	-0.330956	0.301217	-0.164465	0.255044	0.243844	-0.206172	0.179251	0.301558	0.400457	0.506183	0.18838	-0.278153	0.21777	-0.249157	-0.160386	0.145235	-0.366613
FUSCCTNBC012	Cluster1	-0.184707	-0.228996	-0.315394	-0.31645	-0.205747	-0.285333	-0.286301	-0.248372	-0.185223	-0.261581	-0.308585	0.34933	-0.343088	-0.209562	-0.35845	0.374681	-0.2451	0.253049	-0.298778	-0.420196	-0.300252	0.392649	-0.37402	0.374835	-0.35642	-0.231882	0.482838	-0.281737	-0.216824	-0.303553	-0.22721	-0.65766	-0.240033	-0.30633	-0.389335	0.236376	0.192063	-0.438698	-0.247603	0.316942	0.451226	-0.260576	-0.334999	-0.166368	-0.313086	-0.249201	-0.335533	-0.366274
FUSCCTNBC013	Cluster2	0.242627	0.29205	-0.313812	-0.50624	-0.478848	-0.47345	-0.501005	-0.435158	-0.451984	0.276342	-0.691674	0.278442	-0.31994	-0.449128	-0.365599	-0.246335	-0.361122	-0.349483	-0.597235	-0.494095	-0.496119	-0.580379	-0.450841	-0.578917	-0.391159	-0.43898	-0.296045	0.234046	-0.281108	-0.380551	-0.432874	-0.499635	-0.503761	-0.390023	-0.486006	-0.214623	0.215414	-0.251795	-0.588701	-0.268493	-0.292671	-0.413795	-0.20492	-0.382122	-0.254663	-0.302629	-0.320871	-0.296384
FUSCCTNBC015	Cluster2	0.466468	0.463668	0.409708	-0.419108	-0.366344	-0.372234	-0.393386	-0.358377	-0.217877	-0.393637	-0.368567	0.36206	0.275489	0.347793	0.211409	0.256502	-0.2098	-0.371013	-0.53429	0.388738	0.220226	-0.343554	-0.392631	-0.339531	-0.240343	-0.393042	0.51864	0.176079	0.193831	0.217285	0.211268	-0.293964	-0.251384	0.330556	0.302137	-0.131414	-0.23722	0.267177	-0.379753	0.236508	-0.172233	0.19779	0.1439	0.361137	0.294882	0.264065	0.302546	0.22803
FUSCCTNBC016	Cluster2	0.19779	0.331868	0.302333	-0.246036	-0.242012	0.153238	-0.205504	-0.190818	-0.213063	0.292406	-0.285458	0.304083	0.213561	0.257026	0.358613	-0.221222	-0.350824	-0.25297	-0.234349	-0.391547	-0.286246	0.284673	0.179312	-0.194988	0.276015	-0.219349	-0.351509	0.320979	-0.263051	0.315659	0.29493	-0.542735	-0.354694	-0.249838	-0.274489	-0.227634	-0.333095	0.263468	-0.409161	-0.186179	-0.332882	-0.191436	-0.319785	-0.213188	0.33743	0.250533	0.224378	-0.206393
FUSCCTNBC017	Cluster1	-0.326584	-0.348453	0.284126	-0.235319	0.321751	0.317545	0.168555	0.135043	0.161395	-0.278085	-0.448093	0.358613	-0.389742	-0.203125	-0.324547	0.280054	0.250452	0.52242	0.204346	-0.189515	-0.239779	0.322133	0.225681	0.477514	-0.213473	-0.342326	0.528267	-0.311062	-0.205259	-0.150484	-0.382184	0.438541	-0.159892	-0.272935	-0.131722	0.212108	-0.323516	-0.365541	0.275377	0.333923	0.553013	-0.213224	-0.258122	0.178216	-0.257889	-0.221869	-0.28801	-0.463379
FUSCCTNBC018	Cluster1	-0.186285	-0.26392	0.365465	0.227186	0.318424	-0.151099	0.123454	0.170788	0.213315	-0.336234	0.498046	0.543089	0.375837	0.147302	-0.233199	0.46421	0.30828	0.322546	0.346162	0.395128	0.383756	0.494127	0.297264	0.503365	0.177438	-0.203559	0.530235	-0.253618	-0.262815	0.327939	-0.257392	0.716865	0.411016	0.269406	0.310735	-0.185309	-0.244149	-0.170813	0.461441	0.355535	0.264756	0.309943	-0.274943	0.223027	0.161119	0.261071	0.224976	-0.316662
FUSCCTNBC019	Cluster1	0.401127	0.418035	0.46556	0.196229	-0.136373	-0.149354	-0.182089	0.220801	-0.244022	-0.382361	0.194705	0.309671	0.217926	-0.222977	-0.279424	-0.356007	-0.226347	0.208598	0.313134	0.223978	-0.465657	0.244671	-0.275242	-0.173391	-0.324331	-0.186884	-0.403248	-0.298758	-0.263776	-0.281767	-0.422867	0.711269	-0.227344	-0.220035	0.230549	-0.331257	-0.401435	-0.303651	-0.138028	0.238861	-0.270614	0.17161	-0.388003	0.330763	0.238286	0.244571	0.244583	-0.229295
FUSCCTNBC021	Cluster1	0.405404	0.314036	0.325501	-0.217399	-0.209383	-0.27459	-0.373275	-0.266329	-0.240627	-0.273165	-0.346347	-0.240427	0.200197	0.343192	0.188995	-0.281945	-0.241482	-0.234311	0.268105	0.43827	-0.479455	-0.447732	-0.445503	-0.194139	-0.452547	-0.345358	-0.303811	-0.374725	-0.284579	-0.290152	0.300075	0.420501	-0.202755	0.190088	0.348671	-0.220406	-0.385262	-0.288518	-0.229574	0.348397	0.210007	0.11814	-0.274609	0.33553	0.154845	0.252453	0.279739	-0.209803
FUSCCTNBC022	Cluster2	-0.180401	-0.164948	0.170577	0.211904	-0.144664	0.212182	0.32537	0.178611	0.164888	0.308441	-0.311517	0.313322	-0.337107	0.295384	-0.173126	-0.277837	0.253182	0.247922	0.19012	-0.256016	-0.21879	0.387485	0.178632	0.239383	0.304161	0.205455	0.339447	-0.19473	0.324058	0.231204	0.316231	-0.371089	0.360601	0.184165	-0.261026	0.313346	0.200034	0.300577	0.146844	-0.190178	0.412749	-0.155947	0.255553	0.171435	-0.135317	-0.231144	-0.16161	-0.147617
FUSCCTNBC023	Cluster1	-0.182105	-0.195819	-0.205196	-0.450629	-0.31389	-0.416569	-0.428281	-0.306719	-0.214751	-0.297579	-0.29435	-0.370522	-0.264299	-0.284745	0.254495	0.346951	-0.281132	-0.322349	-0.33916	-0.218836	0.363521	-0.337601	-0.275645	-0.450125	-0.199446	-0.347056	0.312788	0.226238	-0.191831	-0.24104	0.368677	-0.467556	-0.390348	0.233298	0.196828	0.246109	0.340706	0.21389	-0.398447	0.262434	0.32636	-0.278008	0.263684	-0.205905	-0.320322	-0.268964	-0.253344	0.253961
FUSCCTNBC024	Cluster2	-0.217487	-0.306553	-0.243032	-0.231188	-0.37218	-0.365084	-0.405195	-0.302134	-0.338231	0.218906	-0.413615	0.340801	-0.202348	-0.2412	-0.232646	0.256931	-0.215216	-0.263486	-0.477104	-0.178419	-0.421798	-0.336727	-0.433677	-0.321255	-0.265886	-0.352265	0.545266	-0.21649	-0.163148	-0.30425	0.260819	-0.313341	-0.284467	0.1725	-0.263277	0.29155	0.131255	0.254474	-0.339756	0.278193	0.365405	-0.205395	0.205374	-0.145255	-0.147843	0.157464	-0.247548	-0.121252
FUSCCTNBC025	Cluster2	0.393034	0.411761	0.419531	-0.455098	-0.446913	-0.429872	-0.464687	-0.31571	-0.36441	-0.355721	-0.544656	0.206064	0.303137	0.346564	0.377875	0.199525	-0.223727	-0.430103	-0.491456	0.261798	-0.27662	-0.467852	-0.512441	-0.25711	-0.323567	-0.406306	0.272414	0.124118	-0.225094	-0.298004	-0.356488	0.54455	-0.273069	0.231472	0.31674	-0.352125	-0.361833	0.252288	-0.401176	0.184895	-0.35967	0.174344	0.280253	0.337286	0.29944	0.297591	0.390822	0.16902
FUSCCTNBC026	Cluster2	0.366976	0.387719	0.229488	-0.263527	-0.385559	-0.353095	-0.386049	-0.186899	-0.322237	-0.277374	-0.655912	0.422204	0.34807	0.291678	0.426915	-0.324658	-0.285935	-0.294293	-0.329498	0.290498	-0.233824	-0.307652	-0.385339	-0.436101	-0.434271	-0.357903	-0.586314	-0.146483	-0.222093	-0.289866	-0.574231	-0.354008	-0.313676	-0.210214	0.309347	-0.455794	-0.524325	-0.363584	-0.467141	-0.254726	-0.590378	-0.189252	-0.181363	0.411085	0.316313	0.285689	0.319224	0.153931
FUSCCTNBC027	Cluster2	0.212289	0.185063	-0.133192	0.461989	0.326034	0.175982	0.279291	0.234239	0.294411	0.26718	0.380795	-0.547853	0.289699	-0.244668	0.278789	0.469114	0.287452	-0.176717	0.5019	0.205327	0.462331	0.278804	0.333488	-0.167537	0.268329	0.220698	0.380017	0.150213	-0.188939	0.309514	0.536091	-0.303626	0.529719	0.574233	0.291348	-0.298329	0.350731	0.407036	0.499993	-0.331188	-0.552508	0.370823	0.483022	-0.210996	0.222309	0.204884	-0.169545	0.397712
FUSCCTNBC028	Cluster1	0.298348	0.225213	0.418116	0.38693	0.418861	0.188792	0.237261	0.175728	0.213604	-0.402658	-0.308613	-0.391761	0.274124	0.254664	0.210858	0.300768	0.255769	0.498356	0.403839	0.357691	-0.377799	0.483507	0.257325	0.252723	0.171871	0.278897	0.45436	-0.235496	-0.296545	-0.258836	-0.184283	0.269633	0.333147	0.186551	0.234809	-0.20131	-0.407924	-0.208868	0.377188	0.319297	0.230871	0.304745	-0.355267	0.293621	0.206841	0.267413	0.127293	-0.249203
FUSCCTNBC030	Cluster1	0.250233	0.257476	-0.210436	0.382242	0.361399	0.331961	0.269032	0.252772	-0.158712	0.165044	0.395425	-0.442315	-0.226701	-0.288776	-0.516572	0.298127	-0.197741	0.181807	0.549965	-0.199326	-0.537723	0.295757	0.209839	-0.186482	-0.22544	0.315046	-0.36213	-0.240673	-0.370426	0.238119	-0.314383	0.466844	0.267044	-0.324634	0.132501	-0.216433	-0.334398	-0.307959	0.332812	-0.215455	-0.136253	0.221142	-0.363582	-0.164223	-0.232799	-0.20958	0.159356	-0.280361
FUSCCTNBC031	Cluster1	-0.163917	-0.145976	0.152647	-0.277399	-0.192916	-0.266092	-0.272662	-0.291073	-0.201903	-0.183412	-0.34721	0.389705	-0.215776	-0.222441	-0.332745	-0.374073	-0.339531	-0.401468	-0.297437	-0.339101	0.28508	-0.329963	-0.259477	-0.408742	-0.239408	-0.243698	-0.288189	-0.297355	-0.206449	0.138012	-0.365415	-0.332443	-0.484481	-0.366486	-0.232934	0.238888	0.18134	-0.465612	-0.330915	0.364135	0.439687	-0.310414	-0.402929	-0.181058	-0.406319	-0.288981	-0.244394	-0.302373
FUSCCTNBC032	Cluster2	0.179121	-0.203241	-0.29945	-0.456548	-0.178386	-0.2237	-0.173867	-0.28752	-0.243243	0.244904	-0.48543	0.435041	-0.387777	-0.212738	-0.39807	-0.533237	-0.247793	-0.229871	0.268349	-0.301142	-0.390232	-0.321492	-0.302698	-0.159272	-0.263808	-0.319596	0.320552	-0.301177	-0.192704	-0.19366	-0.320199	-0.393842	-0.20311	-0.203193	-0.161173	-0.162565	0.189347	-0.271583	-0.288486	0.24239	0.267763	-0.291784	0.296847	-0.241928	-0.147785	-0.184877	0.15382	-0.355295
FUSCCTNBC033	Cluster1	0.15012	0.146533	-0.28724	-0.47444	-0.477627	-0.460533	-0.426209	-0.390853	-0.432715	0.238541	-0.647089	-0.174838	-0.337653	-0.361943	-0.381284	-0.290354	-0.337121	-0.465152	-0.570641	-0.396643	-0.294171	-0.459507	-0.403674	-0.431605	-0.362465	-0.385853	-0.456354	0.214838	-0.27635	-0.391266	-0.310885	-0.302724	-0.42931	-0.28222	-0.402199	-0.282797	0.254548	0.283763	-0.438167	-0.145401	-0.388178	-0.328463	0.339217	-0.308758	-0.270039	-0.28744	-0.349562	-0.226109
FUSCCTNBC034	Cluster2	0.369184	0.379426	0.262592	0.31396	-0.0907106	-0.132569	-0.205146	-0.141549	0.158486	-0.192773	0.373459	-0.306295	0.318876	0.15976	0.509652	-0.365401	-0.141296	-0.40891	0.38559	0.293543	0.283613	-0.203744	-0.146827	-0.325931	0.259292	-0.329558	-0.49476	0.267155	0.176024	0.333624	0.463336	0.330431	0.197692	0.268046	0.277686	-0.331762	0.310703	0.360605	0.263022	-0.286007	-0.612071	0.245987	0.248974	0.280454	0.243011	0.223635	0.223079	0.375691
FUSCCTNBC036	Cluster2	0.144542	-0.206143	-0.326434	-0.427626	-0.383557	-0.325195	-0.345515	-0.258347	-0.230909	-0.200066	-0.479252	0.434835	-0.354555	-0.265748	-0.409283	0.554266	0.196517	0.265628	-0.291616	-0.234892	-0.304303	0.33219	-0.401022	-0.251861	0.209389	0.220573	0.297024	0.270462	-0.158212	-0.28429	0.148018	-0.406861	0.125078	0.192191	0.178382	0.234663	0.190189	-0.265635	-0.425807	0.196924	0.281051	-0.246636	0.167196	-0.236264	-0.132674	0.177338	-0.301066	0.246655
FUSCCTNBC037	Cluster1	0.146065	0.153099	0.284213	0.151595	0.294954	0.20146	0.234332	-0.191085	0.249853	0.192475	0.259898	0.373945	-0.286453	-0.27601	-0.346522	0.40431	0.259076	0.236214	0.532978	-0.253925	0.284767	-0.242503	-0.212183	0.497897	-0.20876	0.204812	-0.370963	-0.281247	0.196142	0.226503	-0.268888	-0.387739	0.213267	-0.193753	-0.286954	0.207826	-0.195349	-0.309361	0.389601	-0.167755	0.33316	-0.255996	-0.243231	-0.296299	-0.295955	-0.256104	-0.361194	-0.271437
FUSCCTNBC038	Cluster2	0.190523	-0.214449	0.19532	-0.488654	-0.183742	-0.226702	-0.206157	-0.247413	0.193799	0.192309	0.242826	0.320699	-0.254411	0.252273	0.214302	0.340011	0.188805	0.172596	-0.427552	0.14559	0.469708	-0.190504	-0.237209	0.395878	0.30746	-0.303949	0.547931	0.247765	0.235897	0.354298	0.312662	-0.426456	0.250487	0.283592	0.404312	0.285058	0.379425	0.25636	-0.171391	0.376023	0.481203	0.165568	0.206704	-0.158448	0.170099	0.203551	-0.228018	0.136624
FUSCCTNBC039	Cluster2	-0.121719	-0.261981	-0.206465	-0.394115	-0.154638	-0.25487	-0.226577	-0.29991	-0.166994	-0.424247	-0.584583	-0.393027	-0.258705	0.190451	-0.26239	0.441074	-0.216608	-0.177569	-0.343104	-0.247039	-0.203966	0.260334	-0.270649	-0.140975	0.205424	0.195908	-0.253928	-0.402042	0.234856	-0.329701	-0.215645	-0.242868	0.125956	0.129397	0.163292	0.230601	0.202906	-0.347679	-0.209297	0.155078	0.330281	-0.22217	0.278194	-0.212276	0.135108	0.181928	-0.324948	-0.127464
FUSCCTNBC040	Cluster2	0.357388	0.411791	0.446046	-0.199817	-0.306766	-0.246971	-0.264476	-0.188344	-0.240576	-0.414105	0.278483	0.294274	0.401504	0.297332	0.361162	-0.418453	-0.188598	-0.375775	-0.455249	0.232622	0.251848	-0.194229	-0.199838	-0.275706	-0.231337	-0.270824	-0.299623	0.174961	-0.218605	0.14796	-0.454685	-0.208852	-0.293009	-0.184867	0.439216	-0.400776	-0.406486	-0.169252	-0.406896	0.218304	-0.438873	0.188079	0.256834	0.391073	0.311148	0.288223	0.449885	-0.166465
FUSCCTNBC041	Cluster1	0.0804081	-0.193179	-0.139528	-0.227545	-0.204135	-0.131376	-0.196847	-0.258026	-0.171977	-0.333111	-0.30922	0.581126	-0.22037	0.255799	-0.391511	-0.26726	0.190752	0.312429	0.397594	0.219891	-0.432189	0.237624	-0.258592	0.356329	-0.284293	-0.265275	0.392955	-0.346321	0.287188	-0.316334	-0.448012	-0.299268	-0.303225	-0.223983	0.198194	0.186186	0.265619	-0.590191	0.17466	0.377067	0.450701	-0.264569	-0.22911	0.274327	-0.157958	0.161193	-0.197071	-0.381205
FUSCCTNBC042	Cluster2	0.398596	0.454719	0.252022	0.162122	-0.166628	-0.227759	-0.222896	-0.172992	-0.240752	0.167499	-0.539302	0.185367	-0.249335	-0.306477	0.322451	-0.359144	-0.234502	-0.452253	-0.402917	-0.389127	-0.369974	-0.532238	-0.111721	-0.370042	-0.298741	-0.116713	-0.500541	-0.161547	-0.371878	-0.372621	-0.566848	-0.515872	-0.285235	-0.248107	0.216707	-0.434268	-0.242753	-0.346165	-0.319044	-0.378515	-0.537631	-0.211685	-0.200816	0.389737	0.219124	0.152702	0.194826	0.275329
FUSCCTNBC043	Cluster1	0.217538	0.190673	0.216316	0.519452	0.480905	0.379669	0.473295	0.322754	0.341224	0.217046	0.500553	0.271467	0.325438	0.387442	-0.249775	0.187011	0.43164	0.498242	0.583443	0.444898	-0.255396	0.463449	0.4571	0.425565	0.302645	0.447646	-0.341615	0.179681	-0.262173	0.191172	0.397286	0.392529	0.589159	0.351669	-0.246705	-0.193757	-0.274665	0.362485	0.67461	0.176138	0.190711	0.371448	-0.285892	0.222925	-0.285768	-0.268099	0.270252	-0.225312
FUSCCTNBC044	Cluster1	0.497632	0.486406	0.241044	0.361455	0.324799	0.157	0.276084	0.344158	0.365306	0.311717	0.26549	0.272364	0.31151	0.373681	0.298436	-0.209326	0.356334	-0.162058	0.342355	0.282673	0.382507	-0.336339	0.318398	-0.284383	0.40789	0.383271	-0.366534	0.214049	-0.24894	0.238236	0.26741	0.3911	0.295672	0.38849	0.210647	-0.109419	-0.191682	0.307432	0.42282	-0.241217	-0.322481	0.278564	0.210058	0.46599	-0.18822	0.181907	0.20467	0.356371
FUSCCTNBC045	Cluster2	-0.199362	-0.130303	-0.218641	-0.120173	0.163798	0.24347	-0.182947	-0.185886	-0.223562	0.271319	0.126822	0.320884	-0.26729	-0.232018	-0.393507	0.60421	0.266225	0.324982	-0.282913	-0.355708	-0.463612	0.286989	0.201658	0.39256	-0.331456	-0.173796	0.503857	0.25627	-0.274678	-0.233524	0.221568	0.414171	0.274752	-0.151696	0.152587	0.191979	0.153695	-0.237802	0.207741	-0.18096	0.298093	-0.150356	0.173213	-0.206439	0.170107	0.171588	0.191283	-0.167415
FUSCCTNBC046	Cluster1	0.314415	0.342957	-0.159919	0.249785	0.278881	0.29937	0.338452	0.132578	-0.246404	0.301004	0.295668	0.19185	-0.434562	-0.363769	-0.350666	-0.316245	0.136816	0.188368	0.204155	-0.476658	-0.37521	0.259925	0.389394	0.524533	-0.250186	0.157574	-0.367593	0.238048	-0.273411	-0.264036	-0.172965	-0.465374	0.13216	-0.326927	-0.350381	-0.162255	0.330634	-0.268065	-0.173522	-0.193615	-0.128265	-0.217516	-0.144584	-0.241633	-0.281609	-0.28625	-0.196241	-0.321961
FUSCCTNBC047	Cluster2	-0.261588	-0.303272	0.172087	-0.24188	-0.227869	-0.164249	-0.168045	-0.231169	0.12749	-0.311517	-0.263264	0.562156	0.172823	0.30843	0.208446	0.448917	0.152404	-0.217724	-0.359861	-0.259923	0.213232	-0.314939	-0.192985	-0.226991	-0.250825	-0.273452	0.27086	-0.221474	0.270234	-0.289064	0.162046	-0.476361	-0.177279	-0.157151	0.243654	0.190773	0.362141	-0.309031	-0.269515	0.329127	0.243896	0.15684	0.310869	0.163906	-0.194765	-0.155331	-0.169297	-0.136861
FUSCCTNBC048	Cluster1	0.156798	0.228885	-0.163398	0.583417	0.430651	0.354015	0.398085	0.230716	0.225186	-0.12479	0.482452	-0.298162	-0.307905	-0.230385	0.193758	-0.382099	0.281711	0.235262	0.529696	-0.263866	-0.414086	0.458115	0.412214	0.411297	-0.228618	0.411609	-0.284458	-0.236562	-0.372185	0.123724	0.303695	-0.258832	0.445726	0.207106	0.192857	-0.237895	0.18129	-0.215845	0.560991	-0.160483	-0.14251	0.306064	-0.425976	-0.176609	-0.230909	-0.127062	0.200048	0.15726
FUSCCTNBC050	Cluster2	-0.124904	0.16142	-0.248124	-0.369595	-0.472549	-0.364938	-0.369274	-0.2285	-0.334196	-0.204447	-0.539203	-0.175713	0.253261	-0.367193	-0.339348	0.307858	-0.290196	-0.337321	-0.457045	-0.387277	-0.435342	-0.35154	-0.34728	-0.484339	-0.244137	-0.250122	-0.456931	0.347262	-0.368648	-0.272225	-0.289829	-0.553691	-0.357304	-0.220101	-0.389829	-0.336194	-0.217384	0.276976	-0.505191	-0.305912	-0.519538	-0.203881	-0.241319	-0.236561	0.382356	0.282746	0.139662	0.14727
FUSCCTNBC052	Cluster1	0.224473	-0.168318	0.198595	-0.3088	0.190124	0.20646	0.234489	0.179096	0.247646	-0.21587	-0.213573	0.50046	-0.190906	0.307502	0.293744	0.279693	0.168719	0.240297	0.437606	0.352062	0.349247	0.378591	0.186546	0.415833	0.301555	0.208268	0.598391	-0.220054	0.187854	0.328002	-0.230443	0.350444	0.141996	0.160034	0.35085	0.34136	-0.353359	-0.180474	-0.177713	0.373917	0.463267	0.218908	-0.197325	0.298517	0.186949	0.248844	0.256174	0.137868
FUSCCTNBC054	Cluster2	0.416749	0.438857	0.294487	-0.259124	-0.324172	-0.177532	-0.262844	-0.185147	-0.2847	-0.18979	-0.456974	0.318014	0.37523	0.299913	0.327189	-0.312919	-0.273311	-0.240909	-0.401091	0.198553	-0.34732	-0.207025	0.199999	-0.323569	-0.152443	-0.19313	-0.487852	0.30423	0.20943	0.207261	-0.393099	-0.466125	-0.381732	-0.287649	-0.226599	-0.327697	-0.367199	0.161702	-0.37769	-0.269339	-0.513017	-0.162737	-0.142123	0.334342	0.324023	0.235246	0.360053	-0.157755
FUSCCTNBC055	Cluster1	0.156292	0.143263	0.304441	0.411015	0.359755	0.24925	0.327391	0.304531	0.371011	-0.228966	0.444691	-0.374851	0.290932	-0.226428	0.278261	0.214682	0.261793	0.227354	0.384149	0.342275	0.541298	0.234829	0.356963	0.28966	0.189812	0.365289	-0.520993	-0.238688	0.306495	0.223125	0.286939	0.620171	0.326832	0.300286	0.130201	-0.167877	0.309486	-0.25457	0.366256	-0.265024	-0.346531	0.210045	0.240791	-0.207365	0.131011	0.164001	-0.293146	0.365632
FUSCCTNBC056	Cluster2	0.367955	0.402521	0.354719	0.163731	-0.122537	-0.130728	0.142497	0.173745	0.189947	0.242606	0.273426	-0.561257	0.439697	0.337057	0.457676	-0.16555	-0.121734	-0.252215	-0.269782	0.325785	0.433063	-0.181885	0.251388	-0.198202	0.226712	-0.202323	0.382917	-0.215606	-0.259193	0.293083	0.394725	0.61761	0.403791	0.474134	0.50241	-0.165522	-0.257497	0.440047	0.253861	-0.198479	-0.282103	0.404281	0.280661	0.263102	0.312416	0.293414	0.436684	0.350517
FUSCCTNBC057	Cluster1	0.243826	0.232224	-0.235407	0.517414	0.341131	0.227209	0.34054	0.229778	0.233645	0.201243	0.315863	0.558209	0.193147	-0.288716	-0.186503	-0.449176	0.16926	-0.196452	0.262008	-0.157972	-0.45856	0.228173	0.310944	-0.23366	-0.220603	0.332794	-0.61918	-0.216402	-0.464388	-0.291195	-0.261647	0.314963	0.166241	0.176819	-0.383618	-0.431256	-0.309141	-0.124855	0.416843	-0.3888	-0.542655	0.237895	-0.3132	0.20171	-0.320087	-0.302525	0.229949	0.184203
FUSCCTNBC058	Cluster2	0.156006	0.128109	-0.140192	-0.260905	-0.167943	-0.188529	-0.200345	-0.265034	0.155753	0.259663	0.296125	0.512279	-0.287472	0.300586	0.243141	0.341219	0.182	-0.190753	0.164934	0.246298	-0.433942	0.413825	-0.231952	0.235497	0.173893	0.166365	0.325782	0.366177	-0.25738	0.318243	0.419764	-0.333027	0.458241	0.390913	0.336948	0.325405	-0.177969	0.3774	0.195106	-0.193182	0.330337	0.351952	0.306779	-0.200978	0.244578	0.296424	0.388707	0.139571
FUSCCTNBC059	Cluster2	0.322246	0.348643	0.372979	-0.485049	-0.375778	-0.355812	-0.38833	-0.305621	-0.271516	-0.193846	-0.485308	0.227364	0.235174	0.251947	0.423477	-0.229507	-0.284988	-0.252443	-0.372882	0.318226	0.266018	-0.437738	-0.348452	-0.419886	-0.209586	-0.403912	0.394299	-0.277885	-0.267769	-0.215971	-0.238869	-0.362382	-0.38339	-0.252095	0.297071	-0.177302	-0.410658	-0.179428	-0.483427	-0.170485	0.22978	-0.216169	-0.267617	0.324425	0.186939	0.253952	0.26669	-0.259001
FUSCCTNBC063	Cluster1	0.382135	0.446013	0.169432	0.34364	0.144214	-0.13004	-0.152192	0.150028	-0.175962	0.214889	-0.279954	0.332719	0.224426	0.201348	-0.188679	0.24168	-0.212139	-0.267993	0.277616	0.299492	-0.26345	-0.447076	0.212054	-0.418452	0.175982	0.191647	-0.55555	-0.224558	-0.416721	-0.271105	-0.381714	0.439475	-0.264496	0.133777	-0.38898	-0.413112	-0.282713	-0.201406	0.242612	-0.380702	-0.623021	0.154919	-0.219794	0.195844	0.126522	-0.229753	-0.157112	0.315907
FUSCCTNBC065	Cluster2	0.203006	-0.217276	0.292095	0.116377	0.122418	-0.127433	-0.175884	-0.237635	-0.182948	-0.25363	0.288385	0.485642	-0.187415	0.274936	-0.197205	-0.269066	-0.18468	0.242427	0.45581	0.253241	-0.352274	0.458554	-0.15795	0.25517	-0.146603	-0.161969	0.189218	0.242108	-0.255236	0.134569	0.265278	0.430161	-0.161142	-0.270372	0.251247	-0.216034	-0.365355	0.185369	-0.145096	0.27552	0.132999	0.252741	-0.325703	-0.158154	-0.193089	0.185702	0.247398	-0.278164
FUSCCTNBC066	Cluster2	0.122231	0.188384	0.171753	0.452674	0.293794	0.278397	0.289591	0.168665	-0.16933	-0.233208	0.436115	0.389498	-0.217159	-0.229761	0.309979	0.35521	0.239306	0.388957	0.370031	0.183797	-0.451225	0.342777	0.289919	0.375377	-0.199533	0.307089	0.234823	-0.273716	-0.42208	-0.19099	0.265177	0.535419	0.224772	-0.118982	-0.251479	-0.230125	-0.355995	0.325768	0.369333	-0.333149	-0.178406	0.239587	-0.32168	-0.164348	-0.22693	-0.147555	0.376961	-0.232526
FUSCCTNBC068	Cluster1	-0.319234	-0.335965	-0.224505	-0.342243	-0.321938	-0.168422	-0.209909	-0.207968	-0.194135	-0.247952	-0.237597	0.218528	-0.325841	-0.311769	-0.316917	-0.438461	-0.270664	0.201529	-0.573224	-0.31857	-0.517828	-0.519406	-0.277394	-0.409655	-0.252137	-0.220031	-0.504912	-0.375824	-0.246299	-0.253737	-0.524761	-0.251589	-0.465011	-0.43481	-0.279757	-0.13714	-0.26265	-0.382742	-0.449789	-0.142735	-0.118374	-0.357714	-0.317973	-0.20617	-0.289504	-0.268201	-0.216338	-0.240494
FUSCCTNBC070	Cluster1	-0.324136	-0.307723	-0.193701	0.293435	0.311521	0.264584	0.240395	-0.172185	-0.160076	0.26924	0.334063	0.266477	-0.245142	-0.231985	-0.148389	0.321331	-0.186396	0.417056	0.610804	-0.172866	-0.452247	0.246498	0.242919	0.331224	-0.209235	-0.218155	-0.512542	-0.22726	-0.407403	-0.295711	-0.126574	-0.299438	0.165728	-0.206577	-0.297492	-0.277748	-0.359273	-0.374981	0.330429	-0.267343	-0.192772	0.191517	-0.294252	-0.284183	-0.346484	-0.26124	0.186237	-0.345261
FUSCCTNBC072	Cluster1	0.15228	-0.181091	0.227999	-0.431588	-0.26214	-0.318339	-0.321345	-0.223412	-0.187905	-0.250514	-0.379877	0.664767	-0.19394	0.372286	-0.278405	0.240006	-0.191028	-0.272436	0.420457	0.40232	-0.277049	0.317126	-0.348569	-0.35514	-0.16893	-0.246089	0.573897	-0.211298	0.281622	-0.179847	-0.430847	-0.536492	-0.385794	0.152959	0.187172	-0.179886	-0.32738	-0.263901	-0.401935	0.367388	0.265292	-0.201495	-0.283262	0.318392	-0.150887	0.184181	0.191079	-0.180069
FUSCCTNBC073	Cluster2	-0.191187	0.220723	0.280503	0.372157	0.304898	0.284353	0.215476	0.22855	-0.255434	0.282255	-0.1928	-0.313663	-0.193261	0.202816	0.287823	0.355455	0.181486	0.437307	0.534706	-0.146636	-0.296018	0.437982	0.249234	0.216037	-0.299218	0.230307	0.501962	-0.218118	-0.270807	-0.253774	-0.189671	0.464395	0.14807	-0.292684	0.218739	-0.186876	-0.360903	-0.201516	0.295281	-0.172766	0.352136	0.256571	-0.419071	-0.207613	-0.201734	0.162031	0.185317	-0.32272
FUSCCTNBC075	Cluster1	0.427561	0.487197	0.490424	-0.428602	-0.385883	-0.304425	-0.292805	-0.234812	-0.250495	-0.253827	-0.319829	-0.237271	0.386928	0.333204	0.341531	0.250549	-0.237714	-0.463146	-0.574868	0.233091	0.420998	-0.322223	-0.310698	-0.274714	0.283796	-0.264645	-0.341647	-0.25527	0.29274	0.254742	-0.1576	-0.360181	-0.216545	0.226651	0.404773	-0.254714	0.183671	0.189859	-0.379054	0.161759	-0.359074	0.177393	0.265017	0.301414	0.339148	0.278411	0.353821	0.229856
FUSCCTNBC076	Cluster1	-0.180084	-0.168331	0.158553	0.475994	0.476705	0.373372	0.405106	0.267657	0.238858	0.179594	0.469279	0.230662	-0.204297	0.217662	-0.328338	-0.309617	0.218507	0.353264	0.618319	0.316392	-0.545092	0.619759	0.38783	0.379072	-0.276304	0.341147	0.310093	-0.271075	-0.235572	0.261106	-0.291824	-0.310602	0.305455	-0.23849	-0.204846	-0.234491	-0.442549	-0.184605	0.487219	-0.133491	0.169805	0.234418	-0.358149	-0.236331	-0.264851	-0.166762	0.19737	-0.340515
FUSCCTNBC078	Cluster1	-0.108108	-0.168577	0.210981	-0.151722	-0.188782	-0.163373	-0.213873	-0.2929	-0.289334	0.199533	-0.377975	0.464025	-0.406035	0.205571	-0.386881	-0.326315	0.180827	0.288633	0.197309	0.280742	-0.50426	0.316457	-0.245407	0.191677	-0.180634	-0.372971	0.529516	-0.363789	-0.261695	-0.21422	0.327888	0.305799	0.176361	-0.190226	-0.169279	0.219973	-0.363568	0.312008	-0.138146	0.331605	0.519744	-0.135551	0.211913	0.181948	-0.256985	-0.207188	0.273639	-0.267638
FUSCCTNBC079	Cluster1	0.27548	0.240057	0.161449	0.462887	0.41804	0.303206	0.378036	0.296261	0.402997	0.205889	0.386853	0.361018	0.336748	0.414498	-0.260348	-0.351755	0.429061	0.368949	0.578998	0.435615	0.354096	0.280478	0.397609	0.250103	0.378401	0.358328	-0.336246	0.193796	-0.230669	0.229277	0.288751	-0.360763	0.329075	0.263736	-0.25328	-0.178292	-0.39356	0.295776	0.517283	0.245446	0.0835557	0.340022	-0.193504	0.447147	-0.364626	-0.302831	0.245013	-0.192976
FUSCCTNBC080	Cluster1	0.223908	0.212954	0.35082	0.459245	0.383864	0.368065	0.372814	0.369015	0.35723	-0.223747	0.563283	-0.613628	0.339688	0.169519	0.183502	0.478965	0.401162	0.495814	0.658104	0.230849	-0.395115	0.379335	0.43541	0.545045	-0.165215	0.277043	0.375036	0.270568	0.168274	0.270074	0.208468	0.670754	0.4158	0.158845	0.218564	0.164024	-0.217769	-0.206328	0.576955	0.135844	-0.0798019	0.34255	0.195097	0.137196	0.177691	0.15665	0.256351	-0.243262
FUSCCTNBC081	Cluster1	0.179427	0.342313	0.170979	0.136552	-0.242797	-0.273546	-0.298131	-0.235153	-0.347524	0.282733	-0.483417	-0.292847	-0.326203	-0.334255	-0.319551	-0.277487	-0.326484	-0.312687	-0.390544	-0.39327	-0.463242	-0.477023	-0.208182	-0.293225	-0.360673	-0.269184	-0.64736	0.206282	-0.433392	-0.396515	-0.430928	0.258074	-0.36329	-0.305203	-0.421646	-0.403717	-0.213231	-0.39253	-0.317687	-0.404395	-0.534903	-0.27204	-0.301667	-0.271365	-0.165094	-0.21484	-0.173322	-0.166813
FUSCCTNBC083	Cluster2	-0.208897	-0.212855	0.213328	-0.510616	-0.417774	-0.351598	-0.362123	-0.284403	-0.222606	0.256983	0.373666	0.452578	-0.248702	0.296241	-0.149833	-0.462733	-0.22225	-0.323638	-0.527432	-0.227936	-0.293222	-0.241828	-0.464872	-0.293018	0.238088	-0.39722	0.722827	0.316713	0.420057	0.38055	0.394782	-0.263177	0.193626	0.258777	0.335951	0.336167	0.422646	0.309787	-0.388737	0.249899	0.519129	-0.237407	0.436582	-0.165685	0.181047	-0.150759	0.231989	-0.192803
FUSCCTNBC084	Cluster1	0.244195	0.173873	0.179244	0.475337	0.409683	0.384445	0.425679	0.328353	0.323948	0.177733	0.464227	-0.372486	0.445423	0.344741	0.359148	-0.397483	0.2663	0.339269	0.516641	0.565462	0.284812	-0.220506	0.426762	0.168661	0.221984	0.342749	-0.472756	0.362425	-0.34437	-0.231131	-0.314324	0.338261	0.296009	0.214356	-0.295537	-0.383436	-0.199986	-0.178821	0.358703	-0.311642	-0.617511	0.315042	0.194238	0.19932	-0.303244	-0.298707	-0.214843	0.204146
FUSCCTNBC085	Cluster2	-0.203359	-0.241021	-0.349266	-0.578166	-0.483557	-0.419482	-0.434452	-0.342551	-0.418174	0.235504	-0.468569	-0.274272	-0.323064	-0.175617	-0.239138	-0.248391	-0.364823	-0.479004	-0.833212	-0.293284	-0.301654	-0.48886	-0.517846	-0.353197	-0.224704	-0.368473	0.640634	-0.259259	0.191564	-0.195018	-0.352214	-0.276286	-0.51683	-0.295414	-0.413147	0.240321	-0.248401	-0.234878	-0.584416	0.249781	0.419736	-0.427525	-0.174835	-0.215031	-0.290429	-0.235618	-0.490745	-0.300401
FUSCCTNBC086	Cluster2	-0.231401	-0.218883	-0.212106	-0.502407	-0.466794	-0.457166	-0.480387	-0.362712	-0.379319	-0.388039	-0.527665	0.471942	-0.278759	-0.184292	-0.232749	0.25282	-0.278006	-0.287843	-0.404338	0.194098	-0.395757	-0.33722	-0.504663	-0.402931	-0.29433	-0.427793	0.518986	-0.261438	0.233591	-0.327584	0.22081	-0.423427	-0.370888	-0.188704	-0.204421	-0.140656	-0.213849	0.131622	-0.523644	0.344264	0.387312	-0.284704	-0.226361	0.208978	-0.234342	-0.170056	-0.19458	-0.163209
FUSCCTNBC087	Cluster2	-0.160104	0.220598	-0.280923	0.512094	0.30938	0.335303	0.329159	0.262343	0.180748	0.283959	0.414043	0.226345	-0.219304	-0.31985	-0.439581	-0.379848	0.277451	0.210093	-0.417398	-0.390039	-0.250965	0.253332	0.403195	0.147041	-0.234994	0.289782	-0.682064	0.24225	-0.382538	-0.229707	-0.368364	-0.457841	0.15441	-0.23875	-0.368437	-0.376234	-0.159242	-0.192067	0.341091	-0.358419	-0.548018	-0.156759	-0.2603	0.191048	-0.189492	-0.235544	-0.315225	0.231833
FUSCCTNBC088	Cluster2	0.272552	0.252377	0.466875	-0.46409	-0.405047	-0.374706	-0.33862	-0.281893	-0.246994	-0.226273	-0.57195	0.280765	0.317102	0.276236	0.193515	0.245249	-0.158077	-0.265901	-0.392282	0.31246	-0.339535	-0.258818	-0.388618	-0.264982	0.210154	-0.38213	-0.212285	0.237241	-0.205124	-0.252808	-0.289027	0.656189	0.234708	0.213935	0.453287	-0.184787	-0.249464	0.323473	-0.326825	0.258025	0.173351	0.200467	-0.268477	0.341106	0.308032	0.310753	0.32885	-0.180713
FUSCCTNBC090	Cluster2	0.395212	0.358153	0.392076	-0.417932	-0.346755	-0.344716	-0.386371	-0.262859	-0.1991	-0.204712	0.339172	0.294487	0.208345	0.326864	0.349752	-0.316289	0.165949	-0.314573	-0.300335	0.294456	-0.143754	-0.284363	-0.384218	-0.322025	-0.157075	-0.259423	0.506988	0.160835	0.182947	0.210709	0.155238	-0.194029	-0.113694	0.271735	0.424541	0.113044	-0.197184	0.237068	-0.244852	-0.174516	-0.11932	0.189273	0.305102	0.295974	0.282037	0.283249	0.376697	0.150845
FUSCCTNBC091	Cluster2	0.349736	0.315702	0.32453	0.194307	-0.165388	0.161563	-0.157893	0.251614	-0.200207	0.182055	-0.27074	0.303785	0.33241	0.253304	0.400487	-0.350846	-0.133337	-0.160862	-0.418289	-0.260966	-0.192465	-0.297582	0.263768	-0.173872	-0.206587	0.214303	-0.333462	0.261138	0.229368	-0.206877	-0.432947	0.396817	-0.205872	-0.246362	-0.2158	-0.252972	-0.251625	-0.239626	-0.25231	-0.278791	-0.392199	-0.199323	-0.215026	0.263958	0.241236	0.194347	0.309353	-0.178195
FUSCCTNBC092	Cluster2	-0.221404	-0.26608	-0.175005	-0.263182	-0.173119	-0.212198	-0.32677	-0.272695	-0.25564	-0.239261	-0.463163	0.296334	0.326206	0.127551	0.469488	-0.242356	-0.224116	-0.216226	-0.209041	-0.178978	0.343705	0.229914	-0.268086	-0.262121	0.321774	-0.282459	0.332958	0.287334	0.343508	0.269804	-0.340993	-0.263273	-0.265201	-0.272983	0.245956	0.187368	-0.320312	0.286561	-0.365489	-0.209109	0.1032	0.194529	0.20148	-0.144586	0.304889	0.319742	0.222643	0.157218
FUSCCTNBC093	Cluster2	-0.176399	-0.236347	-0.259719	-0.348168	-0.228913	0.156151	-0.231832	-0.274017	-0.21611	-0.292669	-0.328764	-0.344117	-0.262787	0.318555	0.186716	-0.239363	-0.229676	-0.275829	0.275194	-0.284712	0.40101	-0.318282	-0.211596	-0.248022	0.258862	0.194438	0.564317	-0.222969	0.208373	0.222576	-0.312801	0.208172	-0.244491	-0.16114	0.271085	0.310873	0.230935	-0.223472	-0.329175	0.247734	0.393577	-0.19708	-0.286258	-0.137645	0.242115	0.21658	-0.198417	0.150309
FUSCCTNBC095	Cluster2	0.277583	0.248772	0.440364	-0.165019	0.162703	0.181253	0.160691	0.248967	0.190835	-0.360325	0.593018	-0.409864	0.267204	0.225915	0.258097	-0.41848	0.156441	0.337835	0.215622	0.252148	0.411309	0.396517	0.169814	0.227652	0.248818	-0.205136	0.550482	0.267738	0.342906	0.293421	0.331769	0.517248	0.18306	0.270319	0.486041	-0.127135	-0.214448	0.141322	-0.15073	0.221499	-0.102518	0.209551	-0.293227	0.361479	0.160658	0.222977	0.2353	-0.179876
FUSCCTNBC096	Cluster2	-0.236515	-0.231285	-0.181074	-0.373966	-0.403964	-0.496446	-0.460676	-0.376477	-0.395291	0.328389	-0.340863	-0.44399	0.157337	-0.224449	0.310196	-0.31569	-0.401985	-0.486844	-0.230832	-0.235017	0.195317	-0.519691	-0.411169	-0.521031	-0.264979	-0.409908	-0.379245	-0.294987	-0.309084	-0.330885	0.304261	0.297738	-0.370386	0.290429	-0.295579	-0.254049	-0.222067	0.28683	-0.24843	-0.224389	-0.306934	-0.323936	0.332522	-0.305709	-0.289843	-0.248939	-0.227976	0.189309
FUSCCTNBC097	Cluster2	0.243223	0.286513	0.333665	0.197308	0.161388	-0.194675	0.203676	0.160267	-0.244328	-0.275922	-0.43077	0.37552	0.452503	0.374296	0.507481	-0.524538	0.192039	-0.268602	0.333366	0.472613	-0.36374	-0.37915	-0.205829	-0.216539	-0.272045	-0.214525	0.381714	-0.270697	-0.301794	-0.268482	-0.2878	0.607699	0.324355	0.168783	0.340363	-0.422944	-0.375645	-0.141302	0.140739	-0.173359	-0.469056	0.236335	-0.342824	0.44081	0.24799	0.246559	0.437637	-0.144507
FUSCCTNBC098	Cluster1	-0.162491	-0.223044	-0.167781	-0.40791	0.299404	-0.159538	-0.351279	-0.146411	-0.200695	-0.27131	-0.462082	-0.252413	-0.201048	0.209775	-0.628292	-0.317222	0.176535	0.324709	-0.615165	-0.165681	-0.296296	-0.330593	0.267322	0.442845	0.196699	-0.292862	-0.265363	0.214026	0.246789	-0.165907	-0.439539	-0.412006	0.221993	-0.235248	-0.206036	0.271696	-0.23102	0.258853	-0.234593	0.318581	0.386901	-0.207273	-0.253521	-0.230955	-0.19606	-0.196623	-0.220617	-0.376062
FUSCCTNBC099	Cluster2	0.40693	0.429052	0.287822	-0.343218	-0.411759	-0.397251	-0.283977	-0.193481	-0.172377	-0.216691	-0.382463	0.195424	0.33423	0.192119	0.217397	-0.399817	-0.179373	-0.36053	-0.287408	0.299968	-0.208668	-0.457807	-0.38944	-0.432288	-0.190249	-0.299212	-0.443979	0.133862	-0.333753	-0.269234	0.431574	0.22693	-0.236652	0.454435	0.356195	-0.364901	-0.317781	0.179707	-0.294426	-0.268453	-0.571065	-0.177361	0.242252	0.27925	0.271395	0.176496	0.345897	0.312837
FUSCCTNBC100	Cluster1	-0.206103	0.192997	-0.322026	0.459832	0.297017	0.251974	0.308922	0.350145	0.217384	0.25238	0.465995	-0.3844	0.144455	-0.331135	-0.219411	-0.240351	0.180382	-0.259838	-0.339531	-0.25784	-0.379176	-0.220003	0.361306	-0.230055	-0.207089	0.505839	-0.640703	0.296154	-0.342069	-0.30884	-0.294758	-0.269221	-0.144622	0.150659	-0.424367	-0.370457	0.199441	-0.236678	0.30155	-0.411442	-0.606895	-0.158891	-0.34664	-0.196333	-0.163882	-0.206827	-0.30255	0.314612
FUSCCTNBC101	Cluster2	-0.268721	-0.272948	-0.359569	0.290455	0.298276	0.354635	0.337372	0.225391	0.182297	0.162479	-0.291832	0.293276	-0.222742	0.12751	-0.22571	0.240424	0.21474	0.294082	-0.459665	-0.504897	0.195404	0.271686	0.311581	0.187021	0.249206	0.34239	0.251802	0.295138	0.200496	0.274628	-0.421878	-0.494331	-0.235423	-0.297432	-0.169563	0.220411	-0.31309	-0.181792	0.150501	-0.22615	0.274798	-0.248876	-0.266102	-0.323812	0.194062	0.180199	-0.201017	-0.232148
FUSCCTNBC102	Cluster1	0.152692	0.176494	0.201705	-0.367784	0.211653	-0.138806	0.131675	-0.263891	-0.18018	-0.197164	-0.231885	-0.253654	-0.241787	0.187759	-0.28186	-0.249252	-0.144312	0.332908	0.356608	-0.194318	-0.266308	-0.276584	-0.164156	0.363441	-0.280545	-0.278332	0.419459	-0.210227	0.229511	-0.314356	-0.210721	-0.364901	0.179846	-0.20861	-0.198415	-0.155617	0.183809	-0.398738	0.170407	0.294701	0.414163	-0.198844	-0.225081	0.185694	-0.245708	-0.178762	-0.17622	-0.310788
FUSCCTNBC103	Cluster1	-0.236441	-0.304968	-0.196052	0.3075	0.347145	0.274717	0.276341	-0.214391	0.190807	-0.272661	0.254156	0.325356	0.141607	-0.216965	-0.403211	-0.389744	0.254986	0.432557	0.602473	0.229298	-0.421081	0.440313	0.214096	0.547066	0.240753	0.306028	0.442231	-0.271749	-0.269909	-0.317481	0.252183	0.233288	0.330947	-0.186909	0.132923	0.191021	-0.207034	-0.208898	0.431288	0.19823	0.306828	0.258241	-0.185105	-0.25971	-0.279541	-0.218011	-0.187089	-0.257433
FUSCCTNBC105	Cluster1	0.27528	0.368574	-0.198467	0.409823	0.186015	0.236308	0.332047	0.27221	0.164583	0.250208	0.446747	-0.297853	-0.210333	-0.270654	-0.234243	-0.15299	0.24579	0.270151	-0.341152	-0.30619	0.307951	-0.381213	0.264789	0.321133	-0.152444	0.245608	-0.656338	0.409646	-0.206619	-0.16409	-0.260197	-0.532412	-0.101964	-0.229129	-0.338163	-0.260529	0.408804	-0.20827	0.235302	-0.360244	-0.522866	-0.156756	0.292479	-0.292024	-0.120092	-0.284847	-0.312329	0.303153
FUSCCTNBC107	Cluster1	-0.171619	-0.165398	-0.122824	-0.155148	0.189222	0.215607	0.160495	0.14269	-0.181226	0.228858	0.285856	-0.435094	-0.284713	0.288653	-0.326936	0.357532	-0.206704	-0.192379	0.275384	-0.208121	-0.426481	-0.193834	-0.173508	0.285008	-0.217137	-0.203031	0.406686	-0.22837	-0.285116	-0.186028	-0.238028	0.39459	-0.235781	-0.14974	0.189131	0.266789	0.211494	-0.371519	-0.192734	0.391933	0.502053	-0.25597	-0.301389	-0.173984	-0.178378	-0.181451	-0.155627	-0.369258
FUSCCTNBC113	Cluster1	0.264166	0.232982	-0.18329	-0.507214	-0.34915	-0.329077	-0.337692	-0.321695	-0.331602	0.184478	-0.534903	0.498754	-0.263649	-0.163768	0.266814	0.222619	-0.265061	-0.150438	-0.354609	0.188672	-0.452996	-0.254136	-0.461619	-0.373929	-0.135751	-0.263924	-0.391975	0.204781	-0.181613	-0.25334	-0.288937	-0.303752	-0.280493	-0.25096	-0.208196	-0.244809	-0.32293	0.225615	-0.376133	-0.201488	-0.360037	-0.243315	-0.368935	0.241457	-0.20994	-0.229951	0.201171	-0.167222
FUSCCTNBC116	Cluster2	0.385629	0.326435	0.361279	-0.193459	-0.205308	-0.16278	-0.16579	-0.246249	0.15888	0.207134	0.285804	-0.51969	0.348213	0.250829	0.234808	-0.286286	-0.161151	-0.352051	0.491065	0.332645	0.238321	-0.293976	-0.311295	-0.303645	0.272932	0.262353	0.47384	0.243996	0.184842	-0.250217	0.497834	-0.464564	0.255627	0.231558	0.294097	0.31245	-0.196713	0.25328	0.107835	-0.211478	0.252853	0.258018	0.313457	-0.144924	0.165023	-0.167112	0.203423	0.190662
FUSCCTNBC118	Cluster1	0.290638	0.276413	-0.185932	0.555589	0.359988	0.326092	0.384284	0.255466	0.181973	0.199326	0.554846	-0.222116	0.136169	-0.207339	-0.300544	-0.510567	0.206258	0.297051	-0.41904	-0.244398	-0.389553	0.255236	0.395844	0.173178	-0.287265	0.325486	-0.504481	0.126274	-0.374927	-0.355524	-0.292003	-0.272135	0.192693	-0.265356	-0.228905	-0.385581	-0.248255	-0.110412	0.339858	-0.264119	-0.446474	0.130589	-0.399788	-0.165152	-0.190534	-0.234792	0.122909	0.212194
FUSCCTNBC119	Cluster1	0.16787	0.132437	0.212104	-0.463925	-0.355657	-0.35658	-0.334255	-0.28633	-0.24291	-0.25631	-0.502444	0.341938	-0.230516	-0.270006	0.382129	0.335455	-0.173172	-0.252633	0.276704	0.317971	0.383687	-0.235667	-0.362028	-0.348028	-0.180555	-0.356895	0.551028	-0.267915	-0.170094	-0.19925	0.221408	0.316706	-0.18254	0.439588	0.495712	0.250373	-0.170761	0.189592	-0.451129	0.333348	0.426946	-0.184368	-0.253108	0.225853	0.185247	0.217107	0.222539	0.299418
FUSCCTNBC121	Cluster2	0.33436	0.409188	0.361981	-0.471027	-0.380824	-0.326913	-0.341527	-0.257587	-0.365033	-0.403889	-0.673315	0.534596	0.37652	0.380094	0.34112	-0.38877	-0.27194	-0.396387	-0.477805	0.287272	-0.268604	-0.459686	-0.401564	-0.480221	-0.283215	-0.354829	-0.394571	0.276099	0.237944	-0.40734	-0.480635	-0.568921	-0.434082	-0.18341	-0.218124	-0.287452	-0.503073	-0.391282	-0.458974	0.257244	-0.311467	-0.313621	-0.426216	0.414811	0.290766	0.283075	0.451187	-0.214582
FUSCCTNBC123	Cluster1	0.242664	0.250328	-0.292068	0.389889	0.408342	0.314233	0.357995	0.234021	0.289857	-0.185357	0.337357	-0.381828	0.225752	0.201144	-0.326073	0.364761	0.26673	0.315267	0.593262	0.291332	-0.351855	0.466563	0.309126	0.478512	-0.332915	0.335374	0.489127	-0.275503	-0.354441	-0.282603	-0.354467	0.419431	0.284444	-0.324878	-0.328296	-0.231335	-0.372241	-0.490782	0.487867	0.193745	0.336447	0.246801	-0.478734	-0.287236	-0.404195	-0.266374	-0.283351	-0.434997
FUSCCTNBC125	Cluster2	-0.19501	-0.219602	0.194996	-0.175899	-0.289855	-0.190789	-0.249348	0.23938	0.169249	-0.215809	-0.410618	-0.602046	0.287975	0.219676	0.433785	0.425298	0.179529	-0.286327	-0.420652	-0.228828	0.442095	0.318971	-0.242646	-0.374413	-0.206455	-0.229559	0.319171	-0.294222	-0.250546	-0.286764	0.314762	0.360506	-0.252026	0.164745	0.28719	-0.182961	-0.235297	0.219666	-0.370267	0.23884	-0.204808	-0.159333	-0.17098	0.242716	0.220495	0.282702	0.226875	0.251352
FUSCCTNBC128	Cluster2	-0.291723	-0.246944	-0.303294	-0.169219	-0.174761	-0.195544	-0.270285	-0.205187	-0.186893	0.265837	-0.499255	0.347254	-0.284351	-0.425758	-0.204476	0.373298	-0.266724	-0.450207	-0.647363	-0.475101	-0.283532	-0.470401	0.150386	-0.422855	0.189824	0.175288	0.582889	-0.194274	0.207306	0.192698	0.226938	-0.296859	-0.326239	-0.223209	-0.214285	0.361371	0.226205	0.344193	-0.394189	0.182991	0.469188	-0.369256	-0.249875	-0.33214	-0.125942	0.122081	-0.165242	0.143142
FUSCCTNBC129	Cluster2	-0.156433	-0.136847	0.16825	-0.250355	-0.330714	-0.182653	-0.230515	0.239907	-0.19427	0.150471	-0.332844	-0.462435	0.252165	0.179415	0.39789	0.393881	0.153032	-0.203388	-0.318115	-0.319002	0.418571	0.279566	-0.189883	-0.373857	0.213874	0.205036	0.362139	-0.296582	-0.229246	0.21668	0.198585	0.284385	-0.297741	-0.207452	0.272592	-0.178392	-0.24306	0.250767	-0.397491	0.224374	0.171341	-0.183685	-0.226254	0.274793	0.201418	0.281177	0.219211	0.205282
FUSCCTNBC130	Cluster2	0.122892	-0.20444	0.196508	-0.263994	-0.277105	-0.282446	-0.222356	-0.254622	0.17619	0.25738	-0.196289	0.350543	0.177125	0.332772	0.294165	-0.562113	0.230723	0.249539	0.228318	0.359473	0.379087	-0.34933	-0.299836	0.169334	0.23573	-0.275851	0.55823	-0.204371	0.249328	0.23636	0.48168	0.372816	0.401193	0.413194	0.439507	0.187602	0.323616	0.417594	-0.16278	0.315154	0.330111	0.320533	0.308466	0.32822	0.341865	0.402139	0.248944	0.251887
FUSCCTNBC131	Cluster2	-0.148643	-0.244131	-0.310624	-0.296587	-0.321232	-0.232381	-0.318138	-0.285505	-0.304481	-0.320119	0.408202	0.289272	-0.319156	-0.165531	-0.262203	0.458925	-0.260265	-0.353033	-0.673192	-0.17222	-0.449021	0.319021	-0.302486	-0.235416	-0.134773	-0.351188	0.564457	-0.273086	-0.221276	-0.218355	0.233593	-0.203739	-0.221414	-0.189969	-0.226537	0.259563	0.307519	0.235125	-0.343533	-0.165268	0.272708	-0.23402	0.191985	-0.161342	-0.227628	-0.141813	-0.218861	-0.155573
FUSCCTNBC132	Cluster1	-0.249994	-0.233436	-0.271255	0.544723	0.47029	0.421717	0.436123	0.349912	0.319835	0.216374	0.628456	-0.439532	0.325934	0.261567	-0.212973	0.358132	0.362494	0.368704	0.442046	0.284928	0.332419	0.463481	0.492422	0.277375	0.214528	0.408727	-0.41813	-0.197138	-0.13991	-0.223207	0.333436	-0.388699	0.312567	0.205681	-0.314332	-0.232941	0.306	0.329349	0.476271	-0.315547	-0.404083	0.308767	-0.186411	-0.177863	-0.195612	-0.220118	-0.219213	0.1566
FUSCCTNBC134	Cluster1	0.184097	0.217717	-0.261824	0.510099	0.413167	0.288945	0.389218	0.250131	0.230136	0.194875	0.308431	0.182258	-0.247164	-0.255577	-0.187944	-0.36293	0.199965	0.296783	-0.321971	-0.244749	-0.528381	0.290308	0.367401	-0.16713	-0.249337	0.376153	-0.460774	0.209604	-0.479678	-0.385861	-0.349836	0.235672	0.159557	-0.239486	-0.306587	-0.427924	-0.366807	-0.268535	0.400327	-0.385763	-0.502352	0.207867	-0.361159	-0.216223	-0.371832	-0.340219	-0.242026	-0.216472
FUSCCTNBC135	Cluster1	-0.131768	-0.0999558	0.179564	0.582257	0.544836	0.426665	0.481213	0.37861	0.31255	0.200662	0.540611	0.194234	0.307438	-0.188099	-0.272568	-0.244964	0.29987	0.338157	0.474645	0.162521	-0.313621	0.32888	0.482764	0.363116	-0.261618	0.452534	-0.416216	-0.195849	-0.403401	-0.288625	-0.335975	-0.480011	0.28261	-0.28175	-0.41405	-0.285347	0.191492	-0.215458	0.531471	-0.330216	-0.355614	0.269564	-0.173782	-0.274997	-0.306714	-0.251246	-0.281903	-0.175969
FUSCCTNBC136	Cluster1	0.189483	-0.162127	0.319108	-0.326282	-0.229085	-0.260285	-0.189309	-0.234205	-0.148018	-0.328394	0.252901	0.375542	-0.221111	-0.22191	-0.225138	0.256715	-0.156912	0.253864	-0.197538	0.187129	0.350814	-0.265731	-0.344259	0.221553	-0.367144	-0.377052	0.337316	-0.264986	0.188679	-0.21065	0.301523	-0.273062	0.146593	-0.198148	0.260834	0.188545	0.25481	-0.260528	-0.159562	0.293183	0.39897	-0.144469	0.348787	0.230316	-0.198628	0.152972	-0.180756	-0.206896
FUSCCTNBC137	Cluster1	-0.278628	-0.321872	0.235436	-0.285531	0.157279	-0.136237	-0.191678	-0.266616	0.131183	-0.326406	-0.391859	0.301568	-0.208692	0.245039	-0.278472	-0.18919	-0.152603	-0.172121	0.280877	0.308261	0.220389	0.298697	-0.300248	0.361009	-0.195871	-0.271433	0.536402	-0.342906	-0.213826	-0.281848	-0.32829	0.348564	-0.20608	-0.274724	-0.321783	0.270858	-0.338169	-0.263202	-0.154992	0.448566	0.572937	-0.238036	-0.384096	0.214284	-0.309209	-0.179854	-0.280707	-0.366414
FUSCCTNBC138	Cluster1	0.300627	0.172178	0.358129	-0.356693	-0.12918	-0.196204	-0.199194	-0.228572	-0.172915	-0.268392	-0.627919	0.468236	-0.332785	0.218532	-0.467185	-0.304147	-0.171773	-0.332875	0.320424	0.23818	-0.486382	-0.245622	-0.296302	0.196101	-0.135985	-0.262184	0.550143	-0.271185	-0.251513	-0.225507	0.222941	-0.364406	-0.137798	0.18523	0.272455	0.219888	0.194594	-0.353999	-0.216024	0.406328	0.513509	-0.172673	0.321895	0.306985	-0.167204	0.224202	0.144807	-0.289571
FUSCCTNBC140	Cluster1	0.288313	0.231751	-0.146115	-0.281643	-0.202052	-0.291094	-0.32083	-0.309008	-0.296456	-0.289203	-0.397242	0.55134	-0.340445	-0.350488	-0.360535	-0.363039	-0.237713	-0.305376	0.344655	0.232047	-0.429779	-0.152691	-0.423064	-0.170519	0.214325	-0.278792	-0.281253	-0.371851	-0.228606	0.205064	-0.275479	0.356563	-0.401367	-0.2028	-0.148712	0.211788	-0.284705	-0.374493	-0.367189	0.308813	0.385391	-0.2703	-0.231994	0.212815	-0.281639	-0.213513	-0.21146	-0.305362
FUSCCTNBC142	Cluster1	-0.296968	-0.353484	0.179475	-0.230407	0.26373	-0.15243	-0.24746	-0.228422	-0.205778	0.243442	-0.43265	-0.325381	-0.314893	-0.157771	-0.496946	-0.27744	-0.137875	0.222657	0.364424	-0.239427	-0.480939	0.242587	-0.280854	0.483169	-0.301365	-0.347338	0.273473	-0.32501	-0.159404	-0.306965	0.2392	-0.44197	0.141553	0.295261	0.183794	-0.143126	-0.190147	-0.223782	0.264801	0.233329	0.444681	-0.190965	-0.336132	0.180902	-0.211311	0.188407	-0.193533	-0.21624
FUSCCTNBC143	Cluster2	-0.285719	-0.302537	-0.329214	-0.36668	-0.359812	-0.315101	-0.308646	-0.327407	-0.248276	0.293109	-0.378743	0.355445	-0.276728	0.259358	0.299387	0.445926	-0.266929	-0.438828	-0.619633	0.236869	0.29088	-0.317751	-0.351785	-0.252045	0.214414	-0.206422	0.222875	0.288739	0.221568	0.195088	0.395784	0.294454	-0.289899	0.219304	0.215044	0.302843	0.293495	0.412777	-0.37175	-0.235246	0.211112	-0.146227	0.506788	-0.213042	0.252134	0.178049	-0.216191	0.342791
FUSCCTNBC145	Cluster2	0.454782	0.490148	0.376283	-0.139332	-0.184386	0.132336	0.156303	-0.147921	0.165215	-0.161044	0.288711	-0.349203	0.336389	0.476577	0.200358	0.264524	0.203233	0.238047	0.293609	0.319539	0.250424	0.224179	0.17552	-0.197954	-0.182886	-0.173607	-0.265843	-0.198838	-0.323658	0.242902	-0.284468	0.463147	0.292952	0.257575	0.364957	-0.283743	-0.568889	0.465185	-0.163482	0.158407	-0.423884	0.292156	-0.218058	0.4497	0.30804	0.274648	0.436953	0.262935
FUSCCTNBC146	Cluster2	-0.2892	-0.22832	-0.16973	-0.361184	-0.33859	-0.236486	-0.358162	-0.200066	-0.192309	0.199327	-0.320394	-0.529189	0.328143	-0.160962	-0.204018	-0.301734	-0.204154	-0.24391	0.201076	-0.283512	-0.28164	-0.276469	-0.277574	-0.185985	-0.146701	-0.216597	-0.236831	0.369631	0.178877	-0.182177	-0.438495	-0.250554	-0.357786	-0.273479	0.220862	-0.187712	-0.166986	0.141413	-0.380133	0.157637	-0.371634	-0.206316	-0.221661	-0.180674	0.239082	0.218406	0.168259	-0.188405
FUSCCTNBC147	Cluster1	0.240827	0.230861	0.214639	-0.478868	-0.331778	-0.293519	-0.350003	-0.198242	-0.277299	-0.200591	-0.528603	-0.357188	-0.194179	0.201848	-0.284176	0.607613	-0.166404	0.257403	-0.379863	0.176665	-0.239935	-0.336285	-0.429452	0.325231	-0.250698	-0.451686	0.497274	-0.17237	-0.149153	-0.23102	0.231516	-0.282239	-0.15726	0.213353	0.298174	0.308947	-0.198798	0.218147	-0.382116	0.315416	0.491123	-0.21608	0.321299	-0.176003	-0.152559	0.165374	-0.186952	0.140574
FUSCCTNBC148	Cluster2	0.216678	0.240448	-0.229773	-0.30356	-0.331731	-0.286323	-0.296268	-0.374114	-0.325885	0.269394	-0.353707	-0.413331	0.161807	-0.371632	0.370249	-0.353222	-0.310801	-0.247867	-0.322229	-0.303635	-0.593184	-0.428523	-0.269976	-0.329458	-0.298205	-0.369328	-0.367291	-0.247235	-0.40674	-0.310368	-0.294487	-0.439176	-0.288744	-0.219418	-0.202334	-0.255132	-0.138116	0.195919	-0.350784	-0.305402	-0.348107	-0.231208	-0.120597	-0.311101	-0.187464	-0.213252	-0.19689	0.202064
FUSCCTNBC149	Cluster2	0.123649	-0.129941	0.252951	-0.362096	-0.23843	-0.296782	-0.145784	-0.232801	-0.218854	-0.246739	-0.401476	0.359981	-0.256154	-0.218676	-0.333562	0.293937	0.182223	0.325901	-0.411595	0.238564	-0.142779	-0.262311	-0.455433	-0.241742	-0.255285	-0.206812	-0.378825	-0.298104	-0.273698	-0.240415	-0.247069	-0.210182	-0.325498	-0.208961	0.146005	-0.239092	-0.302795	-0.292271	-0.230954	0.271023	0.268102	-0.242291	0.345094	0.187082	0.160768	0.165706	0.175113	-0.272748
FUSCCTNBC150	Cluster2	-0.356158	-0.30158	0.188554	0.413309	0.261425	0.333022	0.372465	0.294262	0.283524	0.259629	0.236906	-0.257545	-0.167063	-0.120036	-0.433793	-0.379822	0.337957	0.372453	0.558702	0.230746	-0.345153	-0.268821	0.335183	0.490939	0.19381	0.39044	0.526079	0.132614	0.298744	-0.218956	-0.293161	0.32863	0.33475	-0.15125	-0.248786	0.238249	0.294451	-0.22355	0.348565	0.249127	0.302615	0.210913	0.247702	-0.184074	-0.149402	-0.167179	-0.134965	-0.251117
FUSCCTNBC152	Cluster2	0.21646	0.210034	0.363261	-0.2764	-0.262615	-0.237008	-0.285532	-0.278373	-0.208626	-0.282953	-0.403958	0.379566	0.22071	0.388782	-0.312108	-0.415336	-0.208696	-0.181309	0.213047	0.272587	-0.241873	-0.30626	-0.307558	-0.24763	-0.208697	-0.371255	0.419779	0.168286	-0.179926	-0.162665	-0.355063	0.391168	-0.369152	-0.200949	0.238259	-0.16919	-0.377065	-0.235658	-0.28551	0.336412	0.315023	-0.14379	-0.480562	0.369972	-0.210207	0.179072	-0.153518	-0.404144
FUSCCTNBC154	Cluster2	-0.394109	-0.427384	0.191669	-0.26315	-0.299268	-0.238756	-0.204819	-0.234858	-0.230322	-0.312939	-0.543723	0.496568	-0.245693	-0.302511	0.362462	-0.244951	-0.131329	-0.282132	-0.296447	-0.314175	-0.202869	-0.223862	-0.272824	-0.161426	-0.158799	-0.240928	0.510982	-0.229703	0.245622	-0.164264	0.196208	0.263211	0.330865	0.21717	0.23688	0.184568	-0.256156	0.157187	0.230336	0.180114	0.379368	-0.201757	-0.369073	0.22746	0.172904	0.227592	0.177652	-0.18041
FUSCCTNBC155	Cluster2	0.374137	0.475184	0.321534	-0.244899	-0.323506	-0.141388	-0.223339	0.228168	-0.221303	-0.203709	0.274025	-0.391249	0.324152	-0.204202	0.300001	-0.21141	-0.296096	-0.398103	-0.691021	-0.181877	-0.266258	-0.315112	-0.174187	-0.477844	-0.323647	-0.203375	-0.559214	0.183835	-0.264139	-0.184697	-0.411846	0.305311	-0.286596	-0.285893	0.336948	-0.393206	-0.240404	0.142102	-0.464583	-0.381162	-0.612091	-0.155856	-0.249426	0.220187	0.251852	0.196032	0.354949	0.235981
FUSCCTNBC156	Cluster1	-0.256651	-0.285655	0.246096	-0.14876	0.144741	0.167814	-0.134058	-0.202425	0.174042	-0.170362	0.447557	-0.289069	-0.116189	0.229663	0.255277	0.333548	-0.160763	0.244608	0.308185	0.38311	-0.245041	0.434488	-0.318996	0.173417	-0.212297	-0.258148	0.301555	-0.315736	0.220099	0.472119	0.387536	0.257331	0.253215	0.299083	0.253678	0.271241	-0.192122	0.28164	0.257865	0.382498	0.396079	0.179687	0.334159	0.236546	0.222953	0.234193	-0.150095	0.187975
FUSCCTNBC158	Cluster1	0.227199	-0.203046	0.211273	0.374516	0.36136	0.304233	0.34877	0.262906	0.297001	0.297976	0.271558	-0.440029	0.202869	-0.220133	-0.350265	0.420722	0.353073	0.406142	0.343246	-0.226491	-0.220809	0.382477	0.287919	0.526427	0.202943	0.381945	-0.336212	0.208923	-0.204313	-0.245077	0.292662	-0.587095	0.382666	-0.163064	-0.162939	0.212044	0.28848	0.185923	0.50953	-0.261852	0.148861	0.243299	0.224686	-0.209787	0.173391	0.168789	-0.159826	-0.161824
FUSCCTNBC159	Cluster1	-0.428041	-0.429694	-0.267536	0.448124	0.370668	0.372852	0.351343	0.185432	-0.184772	-0.222996	0.519648	0.250195	-0.192632	0.147667	-0.405574	-0.403932	0.280531	0.490659	0.616493	-0.248799	-0.419376	0.489422	0.364892	0.507188	-0.289821	0.374306	0.592615	-0.18907	-0.275269	-0.244836	-0.339764	-0.535598	0.205204	-0.335807	-0.369811	0.231905	-0.281641	-0.468534	0.432979	0.23125	0.435494	-0.200034	-0.385783	-0.231563	-0.322968	-0.281966	-0.299917	-0.482922
FUSCCTNBC160	Cluster1	-0.438053	-0.424244	-0.460297	0.443536	0.367723	0.390927	0.349614	0.222817	0.278916	0.509309	0.601734	0.547189	-0.16187	0.20224	0.217553	0.385706	-0.135949	0.308183	0.365763	-0.31527	0.426383	-0.264301	0.428945	0.432405	0.417737	0.356507	0.376323	0.280499	-0.182752	0.440974	0.405944	-0.301129	0.193074	-0.154941	-0.221384	0.404411	0.223491	0.340261	0.344736	-0.220333	0.325963	0.17875	0.174955	-0.298156	-0.229614	-0.212267	-0.111771	0.240968
FUSCCTNBC161	Cluster1	0.353644	0.377101	0.151367	0.525539	0.418949	0.365539	0.42674	0.327711	0.336434	0.361624	0.486498	0.314182	0.266997	0.358967	0.295099	-0.350266	0.391443	0.266829	0.372641	0.396717	-0.170665	0.228623	0.392286	0.23118	0.307406	0.32945	-0.334263	0.18895	-0.285363	0.277981	0.304847	0.54117	0.510728	0.372971	-0.257343	-0.267969	-0.270977	0.456045	0.510749	-0.279758	-0.414146	0.367947	-0.164681	0.355576	0.180363	0.149024	0.239215	0.286424
FUSCCTNBC163	Cluster1	-0.20755	-0.202969	0.184106	-0.253177	-0.370776	-0.244727	-0.226101	-0.133186	-0.219186	-0.322408	-0.251554	0.380206	0.246811	0.189335	0.293446	-0.265161	-0.237728	-0.225167	-0.293088	0.284782	0.453691	-0.323462	-0.324527	-0.295948	-0.267958	-0.229299	-0.711288	-0.302277	-0.208616	0.2039	0.191922	-0.409448	-0.337655	-0.22932	0.415837	-0.274238	0.200424	-0.297082	-0.408705	0.193627	-0.431456	-0.217944	0.379638	0.330628	-0.141406	-0.179037	0.216834	-0.158397
FUSCCTNBC164	Cluster2	-0.230248	0.231327	0.341908	0.452792	0.476999	0.512861	0.494324	0.46736	0.282217	0.215892	0.412145	0.270583	0.279514	-0.213603	-0.386362	0.246484	0.311364	0.54872	0.402096	0.176953	-0.342867	0.454729	0.526363	0.48577	-0.175714	0.359099	-0.407216	0.310385	-0.269078	-0.271414	0.220098	0.33209	0.265454	-0.222064	-0.332421	-0.178241	-0.335359	0.0995862	0.444096	-0.220308	-0.186347	0.227173	-0.474237	-0.186893	-0.254829	-0.264073	0.206154	-0.234135
FUSCCTNBC165	Cluster2	-0.313148	-0.329392	-0.28737	-0.314835	-0.219366	-0.211753	-0.171729	-0.224592	0.155453	-0.220468	-0.327443	-0.257525	-0.292101	0.246394	-0.458558	-0.264939	-0.180034	-0.320201	-0.295075	0.238766	0.419151	-0.255154	-0.30196	0.25231	0.228127	-0.291092	0.305618	-0.335166	0.181276	0.209916	0.321809	0.519222	-0.226688	0.24061	0.179716	0.344636	0.218754	0.252464	-0.214113	0.277071	0.476174	-0.211215	0.235927	-0.172799	0.210419	0.185052	-0.272131	0.286018
FUSCCTNBC166	Cluster1	0.299199	0.231139	0.20415	0.512604	0.527732	0.415931	0.443165	0.250943	0.251426	0.252457	0.509499	-0.22586	0.376079	-0.194218	-0.209681	-0.203431	0.320767	0.513655	0.680031	0.451351	-0.344724	0.539331	0.441684	0.490878	-0.276565	0.474459	-0.578991	-0.274721	-0.401133	-0.346802	-0.356335	0.410652	0.389234	0.155048	-0.209746	-0.425185	-0.280899	-0.334237	0.541277	-0.326227	-0.565742	0.305972	-0.372348	-0.164347	-0.245281	-0.211897	0.222291	-0.153286
FUSCCTNBC167	Cluster1	0.185191	0.197205	0.286109	-0.231281	-0.272988	-0.175772	0.132704	-0.169952	-0.29479	-0.316757	-0.538947	-0.295715	-0.265902	0.267798	-0.33695	-0.383027	-0.339228	-0.445439	-0.467659	-0.211896	0.340697	0.322586	-0.141659	-0.250156	-0.257367	-0.335943	0.465955	-0.318548	0.198356	-0.23561	-0.477673	-0.397825	-0.436264	-0.38033	-0.181852	-0.177702	-0.356125	-0.354135	-0.372808	0.342708	0.216139	-0.242412	-0.418929	0.139265	0.44627	0.384659	-0.330109	-0.34895
FUSCCTNBC168	Cluster2	-0.341199	-0.313653	-0.325016	-0.167088	-0.303238	-0.238383	-0.317154	-0.196855	-0.271631	0.218093	-0.324936	-0.443204	-0.413148	-0.465431	0.237705	0.279847	-0.368628	-0.393812	-0.560523	-0.359244	-0.273004	-0.428786	-0.199116	-0.474871	0.207703	-0.144748	0.458928	-0.245257	-0.27459	-0.17821	0.482232	-0.652605	-0.384905	-0.158043	-0.320116	0.128984	0.223771	0.312162	-0.417207	-0.239617	-0.159641	-0.289393	-0.34743	-0.428226	-0.263596	-0.206452	-0.309204	0.312831
FUSCCTNBC169	Cluster1	0.481502	0.441069	0.464028	-0.291035	-0.216333	-0.250008	-0.285589	0.207293	-0.196133	-0.415896	-0.432762	0.257699	0.408867	0.253367	-0.383517	-0.462438	-0.137486	-0.343509	-0.310001	0.279066	-0.249543	0.39459	-0.236414	-0.212878	-0.338817	-0.337087	-0.459681	-0.204412	-0.324352	0.223915	-0.478845	0.376198	-0.295675	-0.239632	0.371705	-0.405617	-0.396826	-0.267832	-0.216394	0.210957	-0.350679	-0.166768	-0.1744	0.416319	0.242857	0.241954	0.413289	-0.230081
FUSCCTNBC170	Cluster2	0.473302	0.505453	0.456154	-0.105373	-0.121022	-0.149393	0.200867	0.163945	-0.136675	-0.308802	0.290702	0.342585	0.424438	0.352827	-0.275658	-0.497399	0.170834	-0.25	-0.3946	0.256658	-0.178755	0.326226	-0.174973	-0.194065	-0.279523	-0.210499	-0.425004	-0.264394	-0.274369	0.202701	-0.338829	0.5894	-0.150681	0.122915	0.373543	-0.354026	-0.527386	0.197745	-0.11606	-0.149955	-0.459403	0.236741	-0.259374	0.415087	0.276332	0.205676	0.403198	-0.196983
FUSCCTNBC171	Cluster1	0.30725	0.287948	-0.234547	-0.361412	-0.480964	-0.501812	-0.443235	-0.306721	-0.31279	-0.28692	-0.372307	0.331271	-0.300068	-0.248793	0.258643	-0.322286	-0.327432	-0.359338	-0.408146	0.301528	-0.371516	0.265683	-0.487508	-0.471609	-0.304068	-0.369957	0.503738	-0.360933	0.246823	-0.277268	-0.352402	-0.36523	-0.358634	-0.243845	-0.303786	-0.180985	0.304652	-0.197708	-0.515422	0.126994	-0.254975	-0.271824	0.284872	-0.241737	-0.147019	-0.193427	-0.252754	0.169109
FUSCCTNBC173	Cluster2	-0.232757	0.134185	-0.282887	0.53217	0.488692	0.425875	0.441446	0.319096	0.204189	0.347433	0.510987	0.189474	-0.191246	-0.271957	-0.209695	-0.438248	0.252077	0.453049	0.354017	-0.225147	-0.524193	0.513389	0.500527	0.408872	-0.281873	0.449091	-0.390002	0.233892	-0.428099	-0.371251	-0.224853	-0.332536	0.3527	-0.234342	-0.46156	-0.29176	-0.287326	-0.165782	0.513579	-0.394929	-0.314559	0.234851	-0.336546	-0.378275	-0.355613	-0.350707	-0.197535	-0.271212
FUSCCTNBC174	Cluster2	0.322169	0.336897	0.343231	-0.206232	-0.20204	-0.15882	0.120916	0.136511	-0.138971	-0.215374	0.233454	0.242804	0.158596	0.238683	0.389246	-0.331021	0.175317	0.287512	0.1957	-0.163263	-0.221773	-0.329731	-0.198818	0.342339	-0.253797	-0.227522	0.348341	0.232569	-0.214343	0.25199	-0.178935	-0.286216	-0.120713	0.121318	-0.183748	0.17774	-0.379967	-0.194533	-0.182976	0.269886	0.288094	0.177902	-0.41149	0.339557	0.229544	0.256385	0.28023	-0.245429
FUSCCTNBC175	Cluster1	-0.258881	-0.241603	-0.148867	-0.293828	-0.212582	-0.330086	-0.31402	-0.256915	0.239608	-0.249604	0.22209	-0.501101	0.26275	-0.200438	0.337788	-0.331155	-0.23466	-0.362883	0.352719	-0.183724	0.224447	0.217974	0.216185	-0.249777	0.19555	-0.383269	0.555688	0.186494	0.195496	0.217458	0.39871	-0.227089	-0.247532	0.198259	-0.128322	0.375152	0.19398	-0.256279	-0.163012	0.197164	0.368789	-0.149569	0.301346	-0.194561	-0.296624	-0.242215	0.147873	0.197114
FUSCCTNBC176	Cluster1	-0.144013	-0.192587	-0.170485	0.193532	0.320039	0.322553	0.351418	0.255419	0.364571	0.17684	0.336837	0.305525	0.276925	0.483698	0.252298	0.310698	0.402432	0.475157	0.654544	0.443437	0.223147	0.429199	0.247526	0.477971	0.381216	0.306555	-0.493031	0.356679	0.43312	0.308056	-0.408471	-0.406009	0.463999	0.207589	0.291952	-0.260525	-0.336204	0.226859	0.375327	-0.206221	-0.521718	0.354566	-0.301749	0.27031	0.208224	0.202307	-0.209743	-0.181981
FUSCCTNBC177	Cluster2	-0.268079	-0.325267	-0.271443	-0.513684	-0.362521	-0.324406	-0.359471	-0.439351	-0.4162	0.17044	-0.378823	-0.398965	-0.189929	-0.274067	-0.421748	-0.336581	-0.24387	-0.303708	-0.435925	-0.313487	-0.431672	-0.282025	-0.397834	0.355598	-0.183003	-0.479104	0.561705	-0.170139	0.182212	-0.197949	0.342973	-0.550765	0.251501	-0.162842	-0.256906	0.253216	0.353832	0.397361	-0.24611	0.160544	0.211513	-0.161483	0.424711	-0.2426	0.200899	0.18851	-0.248561	-0.182242
FUSCCTNBC178	Cluster2	0.264466	0.369235	0.217516	0.456668	0.28786	0.21862	0.293553	0.178498	-0.220755	0.301673	0.316963	0.359881	-0.231064	-0.357074	-0.298112	-0.376689	0.178238	-0.211447	0.24127	-0.246698	-0.634101	-0.277215	0.409252	-0.214742	-0.199889	0.350059	-0.753499	0.216978	-0.397607	-0.265976	-0.289374	0.242831	0.209922	0.19302	-0.227409	-0.360204	-0.181236	-0.315792	0.227569	-0.41269	-0.473909	0.195165	-0.357078	-0.186563	-0.190107	-0.238023	0.244839	0.219677
FUSCCTNBC179	Cluster2	-0.219059	-0.309321	-0.280409	-0.275854	-0.254782	0.170991	-0.33966	-0.252449	-0.230396	0.249603	-0.495919	0.331757	-0.341101	-0.372144	-0.241112	0.413524	0.180265	-0.21053	0.322616	-0.212111	0.181871	-0.304581	-0.375616	-0.318284	0.293687	0.244635	0.705958	-0.329336	0.186762	-0.222412	0.267913	-0.353898	-0.191066	-0.169813	-0.209178	0.296575	0.229672	-0.230958	-0.249748	0.262172	0.449785	-0.200056	0.241758	-0.181163	0.169274	0.20631	-0.234071	0.153141
FUSCCTNBC180	Cluster2	-0.335911	0.199093	0.147465	-0.143534	-0.39271	-0.296357	-0.298338	-0.188754	-0.353258	-0.228339	-0.491691	-0.36071	-0.265235	-0.406198	-0.250844	-0.589996	-0.302645	-0.350363	-0.41612	-0.445856	-0.526125	-0.214941	-0.211751	-0.32684	-0.384893	-0.243629	-0.562303	0.192911	-0.284583	-0.375761	-0.379376	-0.409558	-0.423958	-0.350721	-0.337059	-0.358192	-0.256976	-0.421901	-0.440336	0.161559	-0.420736	-0.245737	-0.382259	-0.187685	0.385772	0.28429	-0.251874	-0.139604
FUSCCTNBC181	Cluster2	0.196306	0.18662	-0.227607	0.403811	0.349178	0.448403	0.321624	0.261752	0.238289	0.148872	0.375092	-0.468929	0.240987	0.181664	-0.315083	-0.406253	0.174079	0.23886	0.40653	-0.179403	-0.240744	0.482406	0.417385	0.323227	0.261848	0.35197	0.202283	0.380015	0.312123	0.346147	0.19353	-0.344263	0.358334	0.161989	0.323276	0.165617	0.314793	0.263558	0.24917	-0.247533	-0.193718	0.377358	-0.210504	-0.119092	0.272501	0.281444	0.272045	-0.151529
FUSCCTNBC182	Cluster1	-0.216089	-0.212573	0.257105	0.584154	0.569888	0.412006	0.472709	0.335862	0.330453	0.207296	0.584296	-0.444715	0.305963	0.222191	-0.168387	-0.208855	0.308119	0.399862	0.463879	0.237826	-0.247228	0.542557	0.402566	0.466483	-0.230068	0.414163	-0.26168	-0.31284	-0.339732	-0.23615	-0.268564	0.295449	0.339314	-0.160713	-0.281465	-0.188124	-0.254055	-0.226567	0.585358	-0.154446	-0.153543	0.325986	-0.335462	-0.289164	-0.314516	-0.276637	-0.207459	-0.147958
FUSCCTNBC183	Cluster2	-0.187915	-0.150576	-0.248827	-0.24794	-0.264464	-0.35154	-0.37472	-0.319443	-0.402494	0.185918	-0.366865	0.441893	-0.3777	-0.310005	-0.357426	0.42441	-0.2248	-0.269577	-0.429076	-0.472651	-0.335835	-0.405798	-0.4092	-0.336351	-0.249161	-0.341186	0.572149	-0.250971	-0.2791	-0.371739	0.162902	-0.508837	-0.298904	0.147932	-0.258571	0.147995	0.186612	-0.284045	-0.350765	-0.19737	0.255062	-0.30972	-0.392959	-0.292123	-0.327821	-0.270272	-0.238421	-0.26913
FUSCCTNBC184	Cluster1	-0.283064	-0.291488	0.188197	-0.261019	-0.137577	-0.135313	0.199815	-0.236055	-0.098214	-0.234417	0.186219	-0.28065	0.156206	0.371196	0.32726	0.211759	0.230289	0.241472	0.367899	0.202808	0.405887	0.406806	-0.133311	0.279791	-0.247291	-0.326148	0.418398	-0.357156	-0.217447	-0.212779	-0.150642	0.400896	-0.115629	-0.20825	0.295262	0.238858	-0.182055	-0.205294	0.16901	0.515255	0.534979	0.136094	-0.231495	0.174334	-0.286974	-0.20657	0.124997	-0.206324
FUSCCTNBC186	Cluster1	0.216889	0.216276	-0.179248	0.528018	0.439248	0.476486	0.546749	0.465794	0.286083	0.3324	0.652262	-0.474526	-0.261675	0.115007	0.28922	-0.300054	0.360186	0.437916	0.365893	0.255777	-0.244525	0.33204	0.528579	0.423146	-0.183734	0.435197	-0.434841	0.284961	-0.18356	0.25436	-0.238123	0.483054	0.349101	-0.186543	0.161529	-0.238659	-0.336727	0.181932	0.508036	-0.257633	-0.363866	0.284393	-0.390927	0.178619	-0.170315	-0.184562	-0.232607	-0.152633
FUSCCTNBC187	Cluster1	0.226661	0.18202	0.254839	0.607118	0.505296	0.38233	0.382516	0.339599	0.340545	0.165849	0.526417	-0.359439	0.214644	-0.252936	0.236279	-0.197785	0.305738	0.309212	0.560931	-0.193065	0.235449	0.335405	0.388577	0.320483	0.16326	0.441064	-0.473593	-0.24457	-0.243571	-0.264769	0.260821	0.343672	0.215028	0.225415	-0.353693	-0.204492	0.218788	-0.355522	0.535849	-0.236485	-0.302602	0.276688	-0.298343	-0.235538	-0.252178	-0.208283	-0.263203	0.201977
FUSCCTNBC188	Cluster1	0.278939	0.268965	0.338949	0.568497	0.495823	0.334571	0.400102	0.339709	0.370027	-0.127722	0.597982	-0.314517	0.354015	0.260061	0.26332	-0.284577	0.323367	0.426441	0.642156	0.33262	0.324538	0.411218	0.461252	0.314104	0.35925	0.424535	-0.438257	0.263437	0.192067	0.375943	0.352959	0.545815	0.50661	0.39315	0.37925	-0.186532	-0.217288	0.488449	0.584212	-0.315416	-0.448606	0.423528	0.234649	0.303913	0.226822	0.223878	0.376816	0.199564
FUSCCTNBC191	Cluster1	-0.30339	-0.267065	-0.137014	0.464315	0.521333	0.465561	0.520385	0.321756	0.340525	-0.196593	0.419761	-0.411219	0.122508	0.219591	-0.348243	-0.286735	0.360292	0.486881	0.514393	-0.22834	0.205684	0.503532	0.482169	0.553547	-0.241928	0.487768	0.258719	-0.208622	-0.311733	-0.207596	-0.299875	-0.473188	0.288336	-0.292753	-0.371632	-0.217558	-0.197359	-0.194911	0.430364	-0.0960794	-0.0953145	0.233798	-0.336048	-0.234898	-0.350883	-0.244598	-0.276071	-0.349143
FUSCCTNBC194	Cluster2	0.500999	0.573465	0.527324	-0.249572	-0.328625	-0.299242	-0.278836	-0.313739	-0.277649	-0.444908	-0.672338	-0.198522	0.436796	0.315626	0.343303	-0.400904	-0.347559	-0.443875	-0.58774	0.35084	-0.326238	0.218618	-0.381259	-0.527583	-0.313542	-0.333885	-0.770356	-0.247501	-0.251231	-0.325276	-0.494261	-0.224176	-0.489506	-0.245127	0.328273	-0.461681	-0.420904	-0.317182	-0.45495	-0.203099	-0.529711	-0.198435	-0.18167	0.35655	0.255155	0.27654	0.444073	-0.203237
FUSCCTNBC195	Cluster1	-0.20382	-0.280617	-0.193768	0.475103	0.430075	0.35323	0.392653	0.29782	0.252126	-0.225254	0.487124	0.554083	0.200453	0.165769	-0.290503	0.289461	0.205895	0.259264	0.628361	-0.188348	-0.385449	0.435436	0.352579	0.463021	-0.205322	0.410591	-0.315403	-0.156351	-0.249769	-0.19076	-0.316452	-0.436028	0.204537	-0.22592	0.21612	0.165758	0.312315	-0.378909	0.520075	0.143362	0.309917	0.248953	0.19269	-0.1639	-0.249083	-0.165154	0.167527	-0.357161
FUSCCTNBC196	Cluster2	0.158279	0.130061	0.301547	-0.400437	-0.290788	0.192871	-0.178979	0.147248	-0.212119	0.23911	-0.388704	0.391753	-0.269702	-0.203806	0.253297	0.310598	0.20678	0.261826	-0.44224	-0.314148	0.224995	0.266861	-0.13099	-0.255835	0.186988	-0.235351	0.258454	0.313434	0.328192	0.312106	0.217629	-0.574348	-0.219009	-0.244506	-0.170431	0.232288	0.291429	-0.229255	-0.447003	0.21899	0.245319	-0.223958	0.2733	-0.163122	0.158232	-0.152434	-0.217097	-0.233287
FUSCCTNBC197	Cluster2	0.434904	0.50109	0.48025	-0.208619	-0.318384	-0.314181	-0.324917	-0.217941	-0.177594	-0.31847	-0.304168	-0.331224	0.3506	0.1891	0.459187	-0.441801	-0.282978	-0.539311	-0.356287	0.33712	0.301344	-0.405217	-0.321199	-0.455442	-0.195329	-0.324699	-0.328934	-0.288305	-0.336612	-0.258091	0.299465	-0.291757	-0.25243	0.238493	0.445648	-0.369714	-0.297099	0.211398	-0.319833	-0.262306	-0.542363	0.198235	0.242033	0.332426	0.159833	0.233671	0.329043	0.23338
FUSCCTNBC198	Cluster2	0.245355	0.302219	0.239824	-0.140834	-0.279939	-0.134142	0.173447	0.250974	0.218302	-0.381034	0.223653	-0.314948	0.321206	0.279621	0.321904	-0.315813	0.165376	-0.208498	-0.346614	0.323819	0.36721	-0.243867	-0.235669	-0.167598	-0.16965	-0.190604	-0.233186	0.250972	-0.212254	-0.166219	0.267019	0.384235	0.203373	0.263325	0.407653	-0.242732	-0.240567	0.322264	-0.242596	-0.14	-0.258196	0.252601	0.275307	0.368267	0.278634	0.236324	0.440049	0.204283
FUSCCTNBC199	Cluster1	0.297132	0.218226	0.270257	0.114507	-0.279598	-0.345491	-0.389067	-0.247024	-0.225063	-0.321602	-0.374289	-0.660864	-0.321904	-0.506006	0.301118	-0.351925	-0.372583	-0.521286	-0.433707	-0.437535	0.195802	-0.446368	-0.294278	-0.43175	-0.391917	-0.281558	-0.571054	-0.337509	-0.221309	-0.312498	-0.384219	-0.412165	-0.176996	-0.218241	-0.339479	-0.367651	0.176669	-0.324559	-0.269006	-0.410322	-0.511872	-0.356695	-0.2868	-0.428699	-0.135566	-0.183365	-0.457537	0.30441
FUSCCTNBC201	Cluster1	0.217506	-0.180974	0.245281	-0.155808	0.211664	0.187663	0.181686	-0.204123	0.216825	-0.185354	-0.318804	0.280472	0.248972	0.219111	-0.299841	0.235211	-0.185796	-0.176615	0.577542	0.441252	0.232733	0.441145	0.15552	0.169456	0.18726	0.145977	0.380947	-0.238494	0.196614	0.201123	-0.172168	-0.307883	0.354763	0.244773	0.253516	0.291768	0.296729	0.338232	0.216079	0.211458	0.286509	0.265908	0.411871	0.363649	0.285672	0.315848	0.287681	-0.182618
FUSCCTNBC202	Cluster2	0.303899	0.329077	0.319537	-0.280638	-0.330452	-0.283153	-0.239448	0.189116	-0.212488	-0.251207	-0.485853	-0.178673	0.336295	0.196284	0.392094	-0.380407	-0.244195	-0.397076	-0.421685	0.23442	0.224641	-0.224391	-0.317484	-0.335946	-0.231032	-0.256699	-0.320592	-0.250204	0.227351	-0.271767	-0.136552	0.214971	-0.217296	-0.233136	0.244721	-0.325843	0.181041	0.207324	-0.403714	-0.188459	-0.4788	0.150735	0.223556	0.354213	0.304041	0.249443	-0.194764	0.30635
FUSCCTNBC203	Cluster2	0.165068	-0.180559	0.166501	0.572298	0.378571	0.425522	0.329384	0.385034	0.303228	0.18297	0.533368	-0.49568	0.340996	-0.262754	0.415024	0.404845	0.222174	0.360405	0.374198	-0.170057	0.139443	-0.192237	0.468531	0.244204	0.297124	0.434951	-0.341541	0.247859	0.218673	0.430642	0.448307	0.265191	0.381466	0.227732	0.196679	-0.181366	0.397975	0.274122	0.457734	-0.391261	-0.580966	0.315965	0.25551	-0.158424	0.246463	0.182798	-0.177895	0.290195
FUSCCTNBC204	Cluster1	-0.213553	-0.213233	-0.207915	-0.405862	-0.378254	-0.367492	-0.435455	-0.269374	-0.202856	-0.391595	-0.369251	-0.32077	-0.13627	-0.428074	-0.238646	0.210118	-0.247524	-0.370937	-0.531892	-0.29207	0.513238	-0.284837	-0.37298	-0.365764	-0.189957	-0.369131	0.459723	0.246418	-0.201451	0.205645	-0.207185	0.200872	-0.3419	-0.156537	-0.200623	0.348639	0.271253	0.190743	-0.329057	0.292971	0.405243	-0.295388	-0.265441	-0.288555	-0.243614	-0.159381	-0.219049	0.262442
FUSCCTNBC205	Cluster1	-0.256949	-0.274505	0.156726	-0.183149	-0.129369	-0.200283	-0.231183	-0.149174	0.215928	-0.33491	-0.267059	0.336719	-0.33097	0.281347	-0.405233	-0.240497	-0.210158	-0.219482	0.223457	-0.227931	0.280114	0.326376	-0.334402	0.24098	0.202935	0.169817	0.306125	-0.239103	0.382012	-0.377297	0.233814	0.250308	-0.200099	0.166601	-0.156312	0.368314	-0.20563	-0.455714	-0.186881	0.429507	0.560031	-0.254728	-0.184317	0.22397	0.127832	0.202193	-0.207982	-0.21918
FUSCCTNBC208	Cluster2	-0.308904	-0.368343	0.294307	-0.18639	0.170546	-0.166595	-0.26464	-0.243458	0.201768	-0.397185	-0.504742	0.273087	0.278065	0.207379	-0.236594	0.356477	0.226481	0.337253	0.358303	0.145986	0.318529	0.338747	-0.236133	0.450746	0.2856	-0.200479	0.547171	-0.220682	-0.231383	0.354966	-0.283013	0.388474	0.390742	0.20652	0.248686	0.273389	-0.311827	0.287292	0.220997	0.365209	0.422459	0.321247	0.215328	0.165002	0.222905	0.270088	0.161098	-0.167461
FUSCCTNBC210	Cluster1	-0.234398	-0.302485	0.199345	0.343439	-0.137691	0.129688	0.2071	0.164445	0.23642	0.173851	0.579445	0.272765	0.242157	0.236115	0.178322	-0.300314	0.196373	0.200846	0.419877	0.271811	0.221675	0.199427	-0.0975278	-0.11707	0.159852	0.193352	-0.43152	-0.264514	0.235286	-0.216307	0.273794	-0.30471	0.207637	0.161406	0.143849	-0.222406	-0.232468	0.326572	0.339877	0.320377	-0.140635	0.226424	0.377895	0.310443	-0.1658	-0.178444	0.17005	-0.161873
FUSCCTNBC211	Cluster1	-0.147629	-0.216431	-0.152892	-0.419228	-0.263564	-0.156135	-0.270645	0.174515	0.1767	-0.138458	-0.229706	0.208789	-0.271902	-0.298184	0.382088	0.630517	-0.298586	-0.350959	-0.666846	-0.382286	0.45182	0.207239	-0.236006	-0.263067	0.311709	0.272729	0.316149	-0.230724	0.393809	0.291049	0.287591	-0.290418	-0.253962	0.260354	0.296222	0.431464	0.300336	-0.207584	-0.309008	0.166687	0.465634	-0.266141	0.253218	-0.311492	0.177178	0.151697	-0.308407	0.314316
FUSCCTNBC212	Cluster1	-0.151386	-0.172583	0.296459	-0.185258	0.20648	-0.207882	-0.147705	0.141931	0.282196	-0.22021	0.437304	0.355666	0.346788	0.261644	0.512814	-0.209695	0.161766	0.223833	0.470843	0.461472	0.434377	0.366248	0.246188	-0.241026	-0.210642	-0.282846	0.360035	-0.241902	-0.334475	-0.232598	0.303561	-0.366165	0.235514	0.263563	-0.219215	-0.127809	-0.173189	0.455115	0.297998	0.160857	-0.245248	0.327983	0.343863	0.170242	-0.367443	-0.266415	0.193397	0.243168
FUSCCTNBC213	Cluster1	-0.318212	-0.416979	0.129837	-0.402017	-0.167482	-0.216021	-0.245915	-0.180157	-0.257265	-0.303761	-0.473738	0.311656	-0.268142	-0.255211	-0.209696	-0.267419	0.178151	-0.242913	-0.223601	0.292302	-0.308036	0.209928	-0.205506	-0.299393	-0.233824	-0.410704	0.387395	-0.207236	0.233982	-0.169786	0.30641	-0.383129	-0.191545	0.271316	-0.178521	0.193659	0.219947	-0.354564	-0.267534	0.382287	0.504005	-0.219217	-0.2669	0.217154	-0.242435	-0.172741	-0.235056	-0.337903
FUSCCTNBC214	Cluster1	0.334473	0.316011	0.320003	-0.254147	-0.26366	-0.204866	-0.180964	0.182569	0.148352	-0.292424	-0.2908	0.278293	-0.233212	0.218754	-0.461411	0.45191	-0.183277	0.213636	-0.47261	0.317384	0.313588	-0.263178	-0.338993	-0.49745	0.289544	-0.254114	0.363541	0.167884	0.276486	0.270519	0.165314	0.338797	-0.277505	0.197495	0.151128	-0.307582	0.291162	0.206773	-0.327813	0.174786	-0.325296	-0.157037	0.226387	0.140451	0.141269	-0.157625	-0.1403	0.325866
FUSCCTNBC215	Cluster1	-0.245192	-0.242149	-0.229428	0.588253	0.451415	0.419296	0.444752	0.343618	0.278159	0.224273	0.552092	-0.351068	0.231978	-0.279455	0.139157	-0.298387	0.27791	0.401148	0.57517	-0.287522	-0.456072	0.370337	0.441492	0.342312	0.176049	0.518239	-0.347939	0.126675	-0.314808	-0.326624	0.241041	-0.193823	0.249666	0.175072	-0.449106	-0.281073	0.214502	-0.338836	0.542829	-0.384218	-0.282693	0.194766	-0.435015	-0.241882	-0.299014	-0.276022	-0.290347	-0.193391
FUSCCTNBC216	Cluster1	0.17333	-0.245793	0.144509	-0.432359	-0.190334	-0.190943	-0.243376	-0.289811	-0.245754	-0.181376	-0.517072	-0.208949	-0.294074	-0.339521	-0.324499	0.319737	-0.300114	-0.203461	0.217855	0.189384	-0.199242	-0.261924	-0.233598	0.224598	0.178419	-0.328741	0.309497	-0.316992	0.272826	-0.204785	-0.284547	0.418075	-0.194791	-0.144984	-0.167767	0.308348	-0.30758	-0.310908	-0.280917	0.364567	0.496598	-0.211193	-0.156506	-0.271125	-0.215494	0.178241	-0.265308	-0.24222
FUSCCTNBC217	Cluster2	0.360834	0.446222	0.346544	-0.384593	-0.501384	-0.368505	-0.433453	-0.333009	-0.245261	-0.321551	-0.537974	-0.283501	0.391155	0.197872	0.428572	-0.353204	-0.211445	-0.39025	-0.491673	0.209519	0.24389	-0.500037	-0.415801	-0.361299	-0.251462	-0.285121	-0.459443	-0.245324	-0.302336	-0.380223	-0.305324	0.279967	-0.2107	0.252224	0.373207	-0.376247	-0.326297	0.260122	-0.406222	-0.265654	-0.505583	-0.183586	0.311183	0.243485	0.303099	0.232445	0.396503	0.24252
FUSCCTNBC220	Cluster2	-0.386565	-0.413972	-0.396236	0.347532	0.146408	0.171683	-0.1402	-0.20395	-0.18876	0.178168	0.496646	-0.289659	-0.211527	-0.150846	-0.293245	0.410849	0.177448	0.254977	0.35571	-0.353451	-0.192458	0.382178	0.310219	0.319105	0.343419	0.176882	0.553195	-0.206799	0.198285	0.335062	0.424278	-0.573605	0.166608	-0.1892	-0.39779	0.330127	-0.221811	0.31998	0.255032	-0.210126	0.385482	-0.203491	0.216442	-0.393659	-0.236911	-0.243073	-0.183213	0.179097
FUSCCTNBC223	Cluster2	0.182776	0.133111	-0.311879	-0.228427	-0.213461	0.170548	-0.159181	0.29198	-0.194942	0.313338	0.255854	-0.243524	-0.279228	-0.276191	-0.199927	0.430165	-0.218131	0.339632	-0.361245	-0.313048	0.19945	-0.524469	-0.21225	-0.255337	0.282817	0.173753	-0.427844	0.244808	0.179125	0.246629	0.33593	0.520427	-0.129581	0.229765	-0.15156	0.154115	0.313117	0.355421	-0.265246	-0.277444	-0.172288	-0.187843	0.3372	-0.25631	0.140683	-0.134815	-0.157066	0.288191
FUSCCTNBC225	Cluster1	-0.309073	-0.359207	0.18393	-0.303123	-0.271023	-0.33319	-0.229042	-0.212284	0.192934	-0.219208	0.293356	0.402205	-0.291126	0.224769	-0.353281	-0.508894	-0.172372	0.237297	-0.230098	0.280114	-0.189591	0.19261	-0.414919	-0.308818	-0.263033	-0.356491	0.410918	-0.35541	0.378967	-0.219348	0.35219	0.328462	-0.225713	-0.178728	0.276906	0.189596	0.275537	-0.201741	-0.253487	0.335398	0.393926	-0.270051	0.252598	0.211705	0.143676	-0.146202	-0.255129	-0.239837
FUSCCTNBC226	Cluster1	-0.157155	-0.180713	0.177935	0.286537	0.51796	0.284371	0.379365	0.271146	0.245936	0.244248	-0.355691	0.476111	0.212127	0.282891	0.284975	0.364132	0.301934	0.398242	0.683744	0.194235	-0.261096	0.307875	0.421853	0.492195	0.306258	0.401146	0.281268	-0.281607	-0.214511	-0.228237	-0.237192	0.508204	0.271574	-0.209928	0.34427	-0.175614	-0.273489	-0.29702	0.402425	0.177867	0.203694	0.294209	0.209445	0.185736	0.138608	0.194883	0.267841	-0.374377
FUSCCTNBC227	Cluster1	-0.211546	-0.263039	0.239892	-0.204195	-0.171688	-0.1591	-0.210221	-0.164816	0.166384	-0.414014	-0.491947	-0.520685	-0.335879	-0.249055	-0.466924	0.398411	-0.242501	0.181092	-0.364559	-0.254211	-0.369392	0.371278	-0.334321	0.270311	-0.316679	-0.366119	0.471828	-0.336108	0.278126	-0.155127	-0.327238	-0.354419	-0.429668	-0.379036	-0.253551	0.284872	-0.270436	-0.342493	-0.292668	0.319674	0.527419	-0.221697	-0.375974	-0.15619	-0.247447	-0.194373	-0.315284	-0.303357
FUSCCTNBC229	Cluster2	-0.39014	-0.347003	-0.227511	0.172688	-0.204772	-0.203449	-0.211204	-0.236285	-0.249392	0.329809	0.474354	0.327856	-0.327419	-0.327667	-0.430204	0.2722	-0.143784	-0.29568	-0.266329	-0.350872	-0.253781	-0.439848	-0.249814	-0.273516	0.18391	-0.200615	0.584313	-0.280477	0.293228	-0.291947	0.360122	-0.526166	-0.244276	-0.258557	-0.406602	0.15119	0.415322	0.294361	-0.211077	-0.168226	0.171959	-0.226024	0.32116	-0.287011	-0.289028	-0.327425	-0.330716	-0.246343
FUSCCTNBC231	Cluster1	-0.22854	-0.231158	-0.23399	-0.106136	0.158362	-0.170515	0.137007	0.198226	0.196559	0.274404	0.141539	0.350448	0.185316	-0.226742	0.228546	0.332154	-0.18983	0.265926	0.510758	0.162821	0.368233	-0.447778	-0.196151	-0.198572	-0.269424	-0.371322	0.411193	-0.276396	-0.192684	-0.365057	0.291545	0.585036	0.149281	0.20437	0.358266	0.182922	-0.142177	0.281668	0.165338	0.284255	0.295052	0.188128	0.162618	0.234491	-0.176883	-0.155505	-0.171065	0.226858
FUSCCTNBC232	Cluster1	-0.196733	-0.138343	-0.275626	0.550082	0.398094	0.458415	0.491364	0.394973	0.299477	0.241328	0.544134	-0.322298	-0.276906	-0.284091	-0.275278	-0.216073	0.35207	0.416613	0.378057	-0.281259	-0.172489	-0.230631	0.513136	0.369176	-0.187269	0.491134	-0.815423	0.24218	-0.294323	-0.30843	-0.306028	-0.522583	-0.170656	-0.220517	-0.447806	-0.324041	0.231963	-0.295782	0.429564	-0.303508	-0.532034	0.169584	-0.326937	-0.244673	-0.329204	-0.374392	-0.376676	0.136982
FUSCCTNBC233	Cluster2	-0.238796	-0.241807	-0.296244	-0.216074	-0.278285	-0.211647	-0.240702	-0.212713	-0.279222	0.214399	0.590372	0.259246	0.194171	-0.230356	0.285417	0.346479	-0.19945	-0.163874	-0.267456	-0.201186	-0.319042	0.250484	0.205527	-0.259638	0.2476	0.229694	0.438361	0.313219	-0.22525	0.329718	0.196842	-0.380202	-0.274976	0.213225	0.284886	0.278037	0.337482	-0.242436	-0.303485	-0.231129	0.181661	0.150774	0.194009	-0.265945	0.178749	-0.132489	0.200426	-0.160622
FUSCCTNBC234	Cluster1	-0.249583	-0.285699	-0.178087	0.370596	0.313636	0.26458	0.243392	0.185377	0.326975	-0.240372	0.461736	-0.575603	-0.250051	-0.1838	-0.27768	0.463776	0.262328	0.394896	0.368445	-0.21694	0.424333	0.292785	0.202024	0.383999	0.295265	0.387026	-0.238446	-0.242933	0.395046	0.322795	0.397973	0.300866	0.273478	0.195029	0.260369	0.309868	0.370626	0.254248	0.332562	-0.179821	-0.112082	0.187734	0.264051	-0.362414	0.166407	0.192216	-0.284936	0.344263
FUSCCTNBC236	Cluster1	-0.429451	-0.412082	-0.228561	0.247318	0.318275	0.207568	0.185031	-0.248598	0.256046	-0.205734	0.378294	-0.23368	-0.20064	0.177425	-0.2334	0.233372	-0.159065	0.135649	0.410711	0.237902	-0.380244	0.412419	0.209137	0.27893	-0.287947	0.224129	0.329481	-0.404554	-0.312154	-0.272901	0.239045	-0.288218	0.187425	0.15291	-0.344312	-0.140741	-0.218958	-0.284287	0.321746	0.267327	0.2973	0.153032	-0.294552	-0.220499	-0.33625	-0.269443	-0.265707	-0.137525
FUSCCTNBC237	Cluster1	-0.201281	-0.300944	0.193492	-0.260117	-0.164766	-0.205841	-0.236376	-0.228516	-0.23153	-0.340102	-0.384079	0.346741	-0.268432	0.26639	-0.435537	0.349294	-0.196222	0.309052	0.232424	-0.266637	0.432933	0.405171	-0.312607	0.451031	-0.272522	-0.294655	0.244412	-0.247004	0.28978	-0.206064	0.255688	-0.520889	0.278726	0.186406	-0.196508	0.186503	-0.135575	-0.30202	0.250043	0.383577	0.437699	0.180418	0.229547	0.194599	-0.237234	-0.124829	-0.230649	-0.308591
FUSCCTNBC238	Cluster2	-0.161586	-0.197234	-0.265647	-0.135037	0.224619	0.202201	0.195037	-0.154329	-0.189965	0.236622	-0.357486	0.443832	-0.237078	-0.245957	-0.246921	0.321407	0.191809	0.300298	-0.183465	-0.359691	-0.349009	0.373556	0.177201	0.339306	-0.158519	0.280667	0.743696	0.187546	-0.351298	-0.191569	-0.289753	0.473756	0.255361	-0.161375	-0.277249	0.274937	-0.407534	-0.270743	0.26277	-0.181613	0.428366	-0.18477	-0.432866	-0.325898	-0.186639	0.178011	0.150207	-0.313387
FUSCCTNBC239	Cluster1	0.156727	0.127944	-0.192319	-0.472804	-0.416151	-0.381703	-0.442067	-0.404781	-0.477109	0.21857	-0.577475	0.242417	-0.368021	-0.335379	-0.397362	-0.326024	-0.250995	-0.263164	-0.320613	-0.308951	-0.273312	-0.227453	-0.362738	-0.220892	-0.364165	-0.440613	0.447061	-0.321802	-0.287098	-0.346088	-0.447576	-0.525985	-0.508401	-0.439623	-0.402557	-0.227055	0.180814	-0.450254	-0.530329	0.332784	0.404177	-0.408391	0.164765	-0.22381	-0.226046	-0.229667	-0.264287	-0.486416
FUSCCTNBC240	Cluster1	0.2997	0.227533	0.280913	0.405092	0.4907	0.420802	0.440608	0.192574	0.329215	0.36364	0.352649	0.38588	0.219437	0.348338	0.243405	-0.239962	0.405935	0.524744	0.697841	0.519009	-0.380385	0.479902	0.401418	0.570154	0.231603	0.282934	0.643496	0.212467	-0.298845	0.220326	0.325988	0.394208	0.469814	0.231269	-0.163404	0.333435	-0.296603	0.306646	0.503607	0.27314	0.449631	0.406994	-0.21468	0.25209	-0.113259	0.234528	0.236085	-0.250287
FUSCCTNBC241	Cluster1	0.456453	0.44922	0.452266	0.43616	0.376603	0.322438	0.336088	0.301343	0.19512	-0.213559	0.473289	0.347683	0.404656	0.294175	0.318835	-0.291668	0.173759	0.213588	0.480153	0.382485	-0.36759	0.246362	0.43562	0.296538	0.108941	0.406649	-0.389395	0.214917	-0.24945	0.212072	0.271293	0.557143	0.361359	0.331169	0.265484	-0.284795	-0.229989	0.13522	0.405916	-0.3815	-0.45535	0.273488	-0.153657	0.278764	0.299984	0.331927	0.453172	0.114904
FUSCCTNBC242	Cluster1	-0.250189	-0.210148	-0.246388	0.570486	0.455627	0.439777	0.465638	0.354955	0.307911	0.195573	0.539616	-0.430331	0.261193	-0.338343	0.535005	-0.204684	0.28655	0.320229	0.469428	0.191585	-0.194093	0.280022	0.45939	0.267822	-0.183585	0.524573	-0.437925	-0.257115	-0.343475	-0.277127	-0.213623	-0.234874	0.268504	0.142234	-0.299533	-0.156829	0.178726	-0.231907	0.438131	-0.234233	-0.22918	0.218361	0.165802	-0.276971	0.138471	-0.147926	-0.290489	0.299747
FUSCCTNBC243	Cluster2	-0.205125	-0.227492	0.135467	0.377724	0.300753	0.309651	0.348429	0.251394	0.342278	0.327394	0.412627	0.30582	0.208552	-0.285637	-0.314584	0.327474	0.209825	0.150281	0.475433	0.203018	0.546025	-0.163865	0.40804	-0.267334	0.249524	0.40254	0.383132	-0.281715	-0.304238	-0.131743	0.422772	-0.339671	0.126796	-0.148264	-0.354991	0.314661	-0.178006	0.472105	0.368834	0.214106	0.45702	0.25839	0.250765	-0.257737	-0.202644	-0.152984	-0.136165	0.178264
FUSCCTNBC245	Cluster2	-0.162181	-0.142146	-0.211795	-0.468928	-0.42428	-0.272557	-0.311662	-0.30038	-0.3541	-0.410501	-0.620757	0.286394	-0.165829	0.164429	0.231594	-0.347212	-0.310112	-0.322813	-0.383637	0.285425	-0.344609	-0.213765	-0.334329	-0.447962	-0.293291	-0.466685	-0.361688	-0.351557	0.343552	-0.419894	-0.587521	-0.523574	-0.516007	-0.443643	-0.35075	-0.316302	-0.411107	-0.479132	-0.555744	0.151249	-0.20958	-0.376125	-0.381966	0.271681	-0.182264	-0.195208	-0.262426	-0.310735
FUSCCTNBC246	Cluster2	0.34743	0.433789	0.381658	0.112727	-0.231543	-0.113905	-0.125676	0.137394	-0.111212	-0.320135	-0.345942	-0.64299	0.480801	0.315066	0.3091	-0.465713	-0.20844	-0.340113	-0.245743	0.367791	-0.261087	-0.303424	-0.223818	-0.34267	-0.158298	-0.229344	-0.597644	-0.231962	-0.24083	-0.20896	-0.354	0.37002	-0.193928	0.149772	0.413926	-0.438567	-0.32067	0.138368	-0.284053	-0.270983	-0.608898	0.206207	-0.17411	0.410106	0.302163	0.211185	0.432181	-0.158871
FUSCCTNBC247	Cluster2	0.18177	0.192188	-0.159664	0.280606	0.292867	0.290149	0.282345	0.253121	0.237373	-0.260395	0.284714	0.215107	0.275712	0.128503	0.342069	-0.184455	-0.156379	-0.132648	0.268759	-0.240735	-0.187902	-0.242048	0.303965	-0.230923	-0.173793	0.202443	0.527113	0.215497	0.246501	0.235099	-0.223805	0.377243	-0.195289	-0.318509	-0.238714	-0.183581	-0.234827	-0.415781	-0.158812	-0.166336	-0.319696	0.166932	-0.306114	0.213549	0.158103	0.178994	-0.183485	-0.172881
FUSCCTNBC248	Cluster2	-0.147874	0.176391	0.262301	-0.138323	-0.221351	-0.209245	-0.28733	0.196875	0.172364	0.230726	0.303652	0.403908	0.365475	0.203647	0.391802	0.600692	0.137503	0.286924	0.198775	0.26765	0.202538	-0.296881	-0.27978	-0.329857	-0.246558	0.235573	0.341165	0.244092	0.185144	0.257402	0.335499	0.676301	-0.25795	-0.165856	0.168869	-0.158147	0.205209	0.225971	-0.184864	-0.196049	-0.244163	0.183667	0.381947	0.23009	0.226595	0.253955	-0.233188	0.209894
FUSCCTNBC249	Cluster1	-0.381946	-0.322805	0.153815	0.375023	0.356638	0.330925	0.368446	0.234653	0.244002	0.148935	0.572909	0.267004	-0.178725	-0.18549	-0.239276	0.339702	0.402559	0.561757	0.6476	0.33258	0.474019	0.665301	0.222029	0.627774	0.211222	0.373612	-0.252954	-0.225224	-0.118531	-0.141244	0.417847	-0.413455	0.368761	-0.165041	-0.224902	0.17998	0.260575	0.16016	0.508901	0.265809	0.313768	0.249706	0.397816	0.197146	-0.254055	-0.148708	-0.182899	-0.182708
FUSCCTNBC250	Cluster1	-0.203337	-0.258548	-0.134198	-0.151236	-0.171739	-0.127074	-0.171898	-0.18842	0.262903	-0.237348	0.287227	-0.40162	-0.283946	-0.271029	-0.323961	0.192449	-0.197952	-0.338492	-0.263704	-0.463988	0.430636	0.252987	-0.159937	0.198352	0.186261	-0.208131	-0.258903	-0.244451	0.381651	0.309286	0.264318	-0.52032	-0.18408	-0.221314	-0.183479	0.389857	0.426303	-0.250889	-0.263874	0.264	0.423553	-0.186191	0.317039	-0.303075	-0.180407	-0.168336	-0.366304	0.197489
FUSCCTNBC251	Cluster1	0.297216	0.280255	0.169858	-0.399691	-0.345981	-0.265351	-0.254136	-0.219456	0.172458	-0.292953	-0.410695	0.337146	-0.171802	0.205488	-0.319767	0.624584	-0.236061	0.337146	-0.328612	0.261511	0.510507	0.229833	-0.418241	-0.250075	0.251378	-0.249301	0.326195	-0.287938	0.376969	0.209414	0.209252	-0.318115	-0.219942	0.135807	0.152029	0.243369	0.313797	0.1626	-0.340716	0.201142	0.22587	-0.207873	0.356666	0.138663	0.13749	-0.169224	-0.258752	0.247674
FUSCCTNBC252	Cluster2	-0.236981	-0.2413	0.177792	-0.26709	-0.348523	-0.248236	-0.330806	-0.239599	-0.163227	0.179265	-0.432358	-0.307549	-0.327859	-0.270087	-0.35	0.324498	-0.306412	-0.381735	-0.276362	-0.288212	-0.270366	-0.340672	-0.282276	-0.394188	-0.172653	-0.241341	0.443415	-0.199308	0.313856	0.205884	0.316657	0.219694	-0.234907	0.19019	-0.18805	0.340242	0.209923	-0.21647	-0.38029	0.269834	0.411406	-0.26412	0.213737	-0.206178	0.203283	0.203026	-0.355559	0.197676
FUSCCTNBC255	Cluster2	0.156634	-0.220821	0.349977	0.124202	0.160641	0.205133	0.273648	0.318677	0.336998	0.220436	0.255537	-0.610236	0.400846	0.203936	0.450885	0.308986	0.204586	-0.217751	-0.238255	0.328615	0.584668	-0.17843	0.233744	-0.217309	0.288763	0.166289	-0.392303	-0.308808	0.324176	0.351468	0.339617	0.65396	0.341863	0.316621	0.351674	0.173893	0.361502	0.270081	0.168943	-0.167597	-0.298877	0.259868	0.467423	0.278321	0.365309	0.313835	0.182794	0.283189
FUSCCTNBC256	Cluster2	0.206885	-0.142951	-0.140114	-0.504202	-0.312494	-0.239087	-0.26729	-0.398178	-0.323513	0.252096	-0.506888	0.501846	-0.398735	-0.217185	-0.306221	0.324108	-0.248919	-0.325522	-0.47647	-0.223991	0.247651	0.280928	-0.285971	0.235211	0.281219	-0.319262	0.442434	-0.264956	0.155607	0.207695	-0.201056	-0.496894	-0.385368	-0.258114	-0.212931	0.358905	0.256794	-0.241358	-0.413299	0.296203	0.482278	-0.238599	-0.209837	0.156911	-0.240801	-0.215147	0.147667	-0.253215
FUSCCTNBC257	Cluster1	-0.289898	-0.33967	-0.136959	0.355072	0.407053	0.363222	0.342872	0.278969	0.310359	0.311728	0.481527	-0.534456	-0.1779	-0.273576	0.246557	-0.316262	0.196844	0.197661	0.485144	-0.35174	0.423738	0.209841	0.392022	0.396562	0.224449	0.406782	-0.325107	-0.213865	0.218715	-0.193505	0.261633	-0.294034	0.160562	-0.166479	-0.297616	0.270285	0.476579	-0.277322	0.339875	0.202309	0.226517	0.218285	-0.270845	-0.21034	-0.142821	-0.158654	-0.337272	0.249126
FUSCCTNBC258	Cluster2	-0.209689	-0.273534	-0.250708	-0.50855	-0.408482	-0.387976	-0.389899	-0.323888	-0.308951	0.237603	-0.558867	0.393448	-0.294861	-0.198853	-0.230006	-0.336538	-0.404088	-0.415947	-0.496419	-0.441659	-0.310297	-0.417372	-0.417426	-0.325203	-0.271727	-0.338133	-0.4545	-0.228933	0.203994	-0.306577	0.213163	-0.308873	-0.419384	-0.32403	-0.290664	0.146948	-0.206182	-0.347616	-0.525842	0.236077	0.262761	-0.380633	-0.21863	0.151665	-0.227726	-0.217459	-0.410828	-0.304985
FUSCCTNBC260	Cluster2	0.1888	0.176521	-0.149207	-0.391167	-0.26783	-0.241444	-0.291006	-0.250068	-0.305868	-0.211034	-0.449733	-0.341679	-0.273746	-0.367913	-0.43364	0.241467	-0.212879	-0.195015	-0.358259	-0.33195	-0.308578	-0.479427	-0.262764	-0.380127	-0.279893	0.144373	-0.549573	-0.175779	-0.231428	-0.210807	-0.4158	-0.581856	-0.321481	-0.326015	-0.296305	-0.182289	0.181419	-0.229795	-0.390122	-0.223657	-0.2691	-0.354607	0.23305	-0.336423	-0.192835	-0.289673	-0.204159	-0.324821
FUSCCTNBC261	Cluster1	-0.227673	-0.21548	0.137588	-0.148371	0.230451	0.141775	0.170707	-0.141953	0.198499	0.141891	0.228628	0.406213	-0.203731	-0.239775	0.229458	0.451913	-0.181194	0.208821	0.477198	-0.171361	0.395121	0.434948	0.20476	0.343485	0.184633	-0.256181	0.541382	-0.152483	-0.259073	0.229109	0.441904	0.369972	0.274857	0.318215	0.289637	0.306162	-0.256206	0.244241	0.203888	0.329185	0.507463	0.206038	0.288378	0.214335	-0.189634	0.183237	0.239176	0.183616
FUSCCTNBC262	Cluster1	-0.224065	-0.297927	-0.214998	-0.582826	-0.415152	-0.447459	-0.454715	-0.376963	-0.347628	-0.307617	-0.385728	0.274168	-0.336815	-0.198749	-0.246719	-0.340996	-0.342499	-0.609937	-0.592745	-0.343648	0.23195	-0.325918	-0.429505	-0.454592	-0.270198	-0.595635	0.479555	-0.196367	-0.182683	-0.342335	-0.306662	-0.657112	-0.537759	-0.221208	-0.332502	-0.16448	0.214068	0.182667	-0.463311	0.41213	0.414801	-0.356045	-0.291598	-0.157607	-0.416059	-0.415138	-0.31771	-0.282108
FUSCCTNBC263	Cluster1	0.171075	0.236201	0.11681	0.458293	0.41917	0.339437	0.303764	0.205281	0.196261	0.270543	0.443327	0.231208	-0.330714	-0.296219	-0.555772	-0.293362	0.15076	0.221165	0.319036	-0.326944	-0.462733	0.562792	0.342085	0.339212	-0.209787	0.373963	-0.33645	-0.243502	-0.255616	0.229134	-0.311233	-0.336247	0.189342	-0.216185	-0.313778	-0.239741	-0.216633	-0.314123	0.442625	-0.15437	0.253558	-0.16931	-0.365154	-0.234336	-0.336471	-0.271658	-0.284264	-0.264427
FUSCCTNBC264	Cluster1	-0.184331	-0.177916	-0.225152	0.574011	0.537322	0.491971	0.548429	0.37785	0.315524	0.1704	0.644254	-0.293424	0.173164	-0.189448	0.206782	-0.341471	0.381971	0.485721	0.629868	0.211622	-0.23066	0.418131	0.479587	0.490954	-0.213145	0.463956	0.257513	-0.151455	-0.279872	-0.222416	0.290323	-0.272694	0.481514	0.207141	-0.357257	-0.179392	0.205083	-0.221514	0.58763	-0.194472	-0.102884	0.339506	-0.171196	-0.169515	-0.272327	-0.284198	-0.297138	-0.192936
FUSCCTNBC265	Cluster2	0.214058	0.194802	0.164446	-0.411064	-0.245772	-0.209022	-0.272765	-0.206126	-0.203898	0.270855	-0.265997	-0.56319	0.143474	0.343811	-0.230686	0.387239	0.181564	-0.246841	-0.447938	-0.246242	0.349125	0.220568	-0.257005	-0.173079	0.237175	-0.258631	0.497826	0.254326	0.20335	0.241921	-0.161244	0.34744	-0.182405	0.176992	0.240301	0.274372	0.304972	0.294074	-0.178818	-0.189838	0.361825	0.168634	0.21766	-0.212929	0.258894	0.316897	0.254046	0.166814
FUSCCTNBC266	Cluster2	-0.222756	-0.202117	-0.402332	0.249319	-0.286194	-0.218573	-0.245716	-0.21702	-0.250183	0.257452	0.207901	-0.381587	-0.305472	-0.522183	-0.419312	-0.392229	-0.268906	-0.354029	-0.550127	-0.426568	-0.336783	-0.25235	-0.180175	-0.397749	-0.359592	-0.264418	-0.565172	-0.214675	-0.259759	-0.278648	-0.302306	0.280543	-0.284101	-0.370108	-0.483902	-0.290297	0.371421	0.310959	-0.363575	-0.382874	-0.338439	-0.308726	0.202382	-0.38738	-0.29069	-0.270945	-0.43334	0.311366
FUSCCTNBC267	Cluster1	-0.328452	-0.315609	-0.194901	0.539941	0.580843	0.496194	0.546245	0.355961	0.427339	0.218934	0.620783	-0.477215	0.205142	0.272908	-0.226274	0.244125	0.425572	0.469221	0.616267	0.357162	0.377598	0.510581	0.533744	0.591614	0.275842	0.511161	-0.285694	-0.262275	-0.170752	0.305118	-0.282687	-0.410238	0.299774	-0.276231	-0.392944	0.183001	-0.227808	-0.234173	0.531509	0.183779	0.162224	0.318471	-0.319892	-0.166356	-0.36959	-0.308891	-0.282158	-0.371251
FUSCCTNBC268	Cluster1	-0.181848	-0.139168	0.163704	0.522543	0.484823	0.414195	0.443401	0.345175	0.390624	0.283936	0.527803	-0.284743	0.253111	0.18665	0.296433	0.191168	0.345145	0.479191	0.459191	0.31434	-0.150312	0.274273	0.459584	0.203654	0.175863	0.443175	-0.374431	0.20699	-0.22046	0.236635	0.270933	0.312143	0.463849	0.205735	-0.300726	-0.181961	0.320368	0.311111	0.456663	-0.271234	-0.352891	0.344919	0.28603	-0.189039	-0.177438	-0.226785	-0.149888	0.256606
FUSCCTNBC269	Cluster1	0.155972	0.149862	-0.169704	0.622243	0.482734	0.401186	0.461157	0.40191	0.412255	0.17195	0.657427	0.258861	0.354784	0.268981	-0.254492	0.209113	0.338022	0.417728	0.494181	0.385733	0.232851	0.537219	0.49247	0.274621	0.212008	0.418043	-0.347424	0.137922	-0.285746	-0.244822	0.480814	0.379039	0.471505	0.245936	-0.254657	-0.214727	-0.201044	0.305783	0.570261	-0.262158	-0.378059	0.298142	-0.190424	-0.165329	-0.265367	-0.263997	0.20304	-0.166185
FUSCCTNBC271	Cluster2	0.409325	0.438721	0.474819	0.110017	-0.204499	0.169614	-0.141647	0.213301	-0.141377	-0.195118	0.398198	0.571672	0.218834	0.193803	0.221917	0.215375	-0.151157	-0.244881	-0.188663	0.241568	0.31002	-0.234558	-0.234309	-0.225252	-0.186937	-0.222619	0.525645	0.199383	0.252379	0.187662	0.223653	0.604914	0.183302	0.324441	0.372303	-0.251849	-0.125553	-0.145247	0.194771	0.137444	0.0988851	0.230159	-0.125512	0.368172	0.255962	0.26203	0.344148	-0.164962
FUSCCTNBC272	Cluster2	0.214373	0.197627	0.378366	0.413361	0.355074	0.28762	0.322376	0.427808	0.303157	-0.354641	0.232988	0.316458	0.337801	0.236871	0.230562	-0.326546	0.153926	-0.204205	0.481794	-0.276687	-0.201244	0.425499	0.299743	-0.170229	-0.32249	0.374867	-0.524588	-0.214142	-0.185196	0.226056	-0.195044	-0.416654	-0.147243	-0.227647	0.201426	-0.337695	0.228716	-0.244102	0.267809	-0.237527	-0.359881	0.154787	-0.227463	0.193811	-0.208349	0.167612	0.222939	-0.193491
FUSCCTNBC273	Cluster1	-0.242141	-0.281117	-0.22659	-0.165708	0.247627	0.226892	0.164095	0.149869	0.167231	0.267202	-0.264232	-0.316011	0.200041	0.148159	0.326817	-0.326746	0.214415	0.274086	0.274478	0.365381	0.18758	-0.339975	0.19371	0.303752	-0.208723	-0.347139	0.237136	0.232651	-0.287957	-0.166044	0.307453	-0.285186	0.301332	0.197376	-0.184328	0.263051	-0.176261	0.201794	0.181087	0.356291	0.462077	0.172672	0.299152	0.270235	-0.196998	0.198097	-0.172616	-0.233536
FUSCCTNBC274	Cluster1	0.28855	0.218639	-0.173507	-0.428398	-0.32995	-0.330467	-0.272498	-0.20737	-0.176953	-0.228503	-0.472874	0.45566	-0.252551	0.224645	-0.194763	0.184619	-0.255256	-0.409621	-0.303192	0.378084	0.269499	-0.184415	-0.347884	-0.43693	-0.289828	-0.350902	-0.283196	-0.356167	0.242231	-0.317239	-0.293619	0.352241	-0.362667	-0.206466	-0.224598	-0.181182	-0.259282	0.235387	-0.395413	0.191795	0.222677	-0.343994	-0.263427	-0.197302	-0.283617	-0.245681	-0.199408	0.262732
FUSCCTNBC277	Cluster1	-0.208845	-0.272352	-0.199381	0.329402	0.40943	0.382599	0.439116	0.365339	0.323808	0.226147	0.295601	-0.416247	-0.293677	-0.316296	0.350792	-0.244609	0.262709	0.300097	0.460962	-0.227547	0.374903	0.468605	0.394759	0.557113	0.327134	0.48524	-0.315229	0.230662	0.267865	0.331655	0.191702	0.356737	0.424057	-0.150328	0.140026	0.331841	0.439921	0.202183	0.440122	-0.176963	0.332223	0.212034	0.342008	-0.211919	0.191804	0.130487	-0.192842	0.127554
FUSCCTNBC282	Cluster2	-0.227769	-0.228287	-0.199193	-0.420006	-0.382945	-0.361127	-0.298766	-0.290853	0.227819	-0.279571	-0.265528	-0.472815	-0.259823	-0.247231	0.22558	0.223249	-0.312091	-0.295201	-0.43612	-0.363357	0.217198	-0.287656	-0.367642	-0.266112	-0.189998	-0.340535	-0.253962	0.202986	0.232988	-0.240211	0.536534	-0.342434	-0.304078	0.152417	-0.172206	0.341567	0.296978	-0.17133	-0.257546	0.200441	0.422903	-0.345057	0.21844	-0.290133	-0.261177	-0.222007	-0.23094	0.200446
FUSCCTNBC283	Cluster1	-0.273418	-0.212138	-0.228834	0.490949	0.376176	0.420937	0.51762	0.349159	0.224506	0.273685	0.557546	-0.228312	-0.258238	-0.292311	0.293975	-0.285063	0.301723	0.331454	0.41324	-0.413925	-0.300782	-0.332886	0.521748	0.299609	-0.146554	0.469315	-0.336092	0.188676	-0.174554	0.19793	0.210526	-0.411761	0.217603	-0.216598	-0.234695	-0.211398	0.273518	-0.254463	0.314173	-0.239709	-0.287779	0.180211	-0.157208	-0.309164	-0.163676	-0.238676	-0.257299	0.177017
FUSCCTNBC284	Cluster1	0.334509	0.327846	0.256283	0.369525	0.402703	0.3122	0.346248	0.267647	0.274934	0.188066	0.543277	0.187346	-0.318783	0.229042	-0.39456	-0.338661	0.165492	0.308731	0.60178	-0.30612	-0.466789	0.47401	0.237391	0.317706	0.173048	0.370801	0.241177	-0.173874	0.192212	-0.218024	-0.323734	-0.36795	0.20016	0.151359	0.205046	0.17666	0.279173	-0.311827	0.43305	-0.165523	0.310225	0.252378	-0.390658	-0.157174	-0.190869	-0.157928	0.197874	-0.293816
FUSCCTNBC285	Cluster2	-0.358587	-0.286075	-0.320202	0.414896	0.229555	0.234688	0.304822	0.212986	0.169866	0.114571	0.517128	-0.250396	-0.257621	-0.345782	-0.311949	-0.243376	0.1763	0.227585	0.253578	-0.325539	-0.620084	0.171019	0.328696	0.165946	0.333226	0.45871	-0.620186	0.29505	-0.183582	0.231096	0.256686	0.404765	0.385364	-0.170374	-0.276443	-0.250229	0.387976	0.353501	0.325512	-0.355998	-0.48413	0.204162	0.387115	-0.381332	-0.176334	-0.253612	-0.219436	0.159842
FUSCCTNBC288	Cluster2	-0.297178	-0.22073	-0.319765	-0.369438	-0.342332	-0.370334	-0.422451	-0.307305	-0.251528	0.222953	-0.362499	-0.286736	-0.374276	-0.216849	0.289906	0.221517	-0.186797	-0.313331	-0.490865	-0.258625	0.176278	0.310249	-0.405019	0.264406	0.227431	-0.307988	0.638234	-0.373077	-0.199349	0.297306	0.411155	-0.307281	-0.160615	0.234425	-0.18967	0.345913	0.143293	0.265083	-0.267044	0.279552	0.504597	-0.210177	0.205436	-0.314068	-0.258164	-0.195425	-0.292442	0.292338
FUSCCTNBC289	Cluster1	-0.211023	-0.291976	-0.193301	-0.555716	-0.477466	-0.451366	-0.477	-0.372053	-0.367045	-0.221838	-0.470101	0.338759	-0.215941	-0.228417	0.229816	0.224721	-0.281857	-0.28814	-0.481878	-0.452017	-0.439652	-0.564273	-0.52094	-0.418089	-0.249999	-0.458157	-0.293879	-0.275192	0.293388	-0.3509	-0.479686	-0.276842	-0.540828	-0.372714	-0.323764	0.193214	-0.23901	-0.405994	-0.595147	0.2246	0.264212	-0.493007	0.24012	-0.23472	-0.27763	-0.209272	-0.353851	-0.23226
FUSCCTNBC290	Cluster1	-0.125934	-0.272894	0.260967	-0.319929	-0.303382	-0.229399	-0.289992	-0.270859	-0.185805	-0.243211	-0.439155	0.427145	0.210028	0.319983	0.252712	-0.439182	0.183681	0.234055	0.296822	0.350384	0.226405	0.255118	-0.304817	0.188401	-0.189898	-0.208381	0.382528	-0.436148	0.334112	-0.200153	-0.416579	0.193783	-0.344901	-0.300165	0.338631	0.214492	-0.3378	-0.301514	-0.28905	0.481377	0.510371	-0.28858	0.329408	0.232716	-0.2195	0.155218	0.177966	-0.395638
FUSCCTNBC291	Cluster1	0.561507	0.544984	0.23387	0.401084	0.216037	0.234274	0.217459	0.21226	0.195535	0.333765	0.3646	0.332354	0.233926	0.319185	-0.178971	-0.281643	0.268874	-0.236299	0.528482	0.401718	-0.270842	-0.300666	0.299089	-0.381512	0.253617	-0.170918	-0.283662	-0.198049	-0.315178	0.213037	0.238578	0.73902	0.479948	0.276384	-0.257839	-0.369776	-0.344529	0.379227	0.399434	-0.256998	-0.453328	0.345708	-0.289256	0.34582	0.181471	0.164951	0.294571	0.215781
FUSCCTNBC292	Cluster2	-0.141162	0.123947	-0.246517	-0.599017	-0.450832	-0.376546	-0.400095	-0.361367	-0.385838	0.206379	-0.462105	0.199731	-0.242129	-0.321673	-0.358527	-0.338473	-0.260516	-0.428586	-0.670862	-0.343387	-0.379757	-0.36397	-0.457176	-0.285274	-0.207703	-0.396503	0.230471	0.271242	0.215358	0.190552	-0.324883	-0.410598	-0.314992	-0.236309	-0.216076	0.178157	0.168134	-0.243525	-0.476222	0.200833	0.218798	-0.351836	0.162044	-0.212765	-0.173988	-0.182259	-0.208098	-0.285272
FUSCCTNBC293	Cluster1	-0.203061	-0.188987	-0.231771	0.504465	0.332838	0.360947	0.322122	0.403206	0.277359	-0.243566	0.426974	-0.281256	0.27395	-0.24407	-0.140917	-0.620246	0.291432	0.262822	0.448214	0.302603	0.206124	0.221947	0.433907	0.255361	-0.320071	0.335609	-0.532496	0.245298	-0.304654	-0.25378	-0.365163	0.287593	0.47334	0.172885	-0.265474	-0.404227	-0.368738	-0.142991	0.402936	-0.254553	-0.497124	0.252265	-0.394865	0.302534	-0.186702	-0.207554	-0.181652	-0.186507
FUSCCTNBC295	Cluster2	0.319073	0.307003	-0.217689	-0.532743	-0.476587	-0.408068	-0.439177	-0.310236	-0.344849	0.235518	-0.470118	0.169514	-0.23866	0.150897	-0.299458	-0.445909	-0.339134	-0.474732	-0.489216	0.201503	0.29806	-0.315964	-0.470195	-0.335471	0.237572	-0.446313	0.307834	0.337323	0.237256	0.319305	-0.502199	0.208732	-0.419788	-0.290815	0.228591	0.332087	0.341616	-0.38502	-0.588987	0.285152	0.460833	-0.334089	-0.272249	0.2104	-0.238758	-0.206155	0.161845	-0.31806
FUSCCTNBC296	Cluster1	-0.309451	-0.347024	0.159639	0.190458	0.203834	0.222088	0.233347	0.219968	0.249934	-0.249703	0.285662	-0.29181	-0.179153	0.247612	0.314153	0.478745	0.178136	0.300007	0.528136	0.293365	0.368868	0.229678	-0.147705	0.39128	0.305485	0.221182	0.371029	0.167497	0.310139	0.221413	0.343382	0.484534	0.183208	0.297236	0.228774	0.386823	-0.219915	-0.287998	0.355639	0.270137	0.449027	-0.174708	-0.257548	-0.132024	0.150466	0.141095	-0.228053	-0.205815
FUSCCTNBC297	Cluster1	0.288808	0.185452	0.402852	0.379188	0.415627	0.350663	0.294797	0.245581	0.211863	-0.255301	0.392948	-0.440698	0.266097	0.278337	-0.31783	-0.696731	0.213869	0.374127	0.370993	0.354727	-0.224148	0.366245	0.357037	0.257543	0.191529	0.245408	0.361567	-0.33963	0.178042	-0.181779	-0.390096	0.792013	-0.205207	-0.189229	-0.284157	-0.253129	-0.283561	-0.419692	0.322102	0.259435	0.17162	0.22644	-0.238852	0.280718	0.215411	0.237211	0.26395	-0.327059
FUSCCTNBC298	Cluster2	0.240877	0.173994	0.371868	0.240117	-0.143867	-0.139439	-0.10662	0.204213	-0.259093	-0.299713	-0.378509	-0.221163	0.396836	0.233411	-0.22561	-0.490303	0.158265	0.282798	0.499602	0.275743	-0.176015	0.149052	0.121929	-0.136031	-0.172167	0.145034	0.357963	-0.173358	0.19018	-0.32788	-0.147092	0.27499	-0.172332	-0.230331	0.354022	-0.296751	-0.182352	-0.372947	-0.151073	0.146021	-0.391601	0.169849	-0.215281	0.322836	0.226595	0.212018	0.326221	-0.168177
FUSCCTNBC300	Cluster1	-0.296673	-0.202644	-0.308869	0.228908	-0.167252	0.243772	-0.213189	0.170922	-0.244513	-0.219258	0.323407	0.467415	-0.274396	-0.391009	-0.323756	0.488422	-0.186644	0.252943	-0.289978	-0.361577	0.203646	-0.327978	0.257243	-0.36658	-0.202226	-0.233156	-0.451521	-0.244704	0.132972	-0.366701	-0.345492	0.203872	-0.432635	-0.300894	-0.273775	-0.138094	0.270065	-0.419735	-0.199241	-0.209432	0.194346	-0.369658	-0.346203	-0.242705	-0.287228	-0.273043	-0.243034	-0.147063
FUSCCTNBC301	Cluster2	0.338847	0.362639	0.310299	-0.195162	-0.407976	-0.371965	-0.444375	-0.347188	-0.279001	0.195827	0.234172	-0.253991	0.168714	-0.281195	0.283554	0.327385	-0.309578	-0.365114	-0.439885	-0.183192	-0.611168	-0.308588	-0.331659	-0.267006	0.308823	-0.282284	-0.37415	0.2452	0.305392	0.337864	0.230787	-0.302347	-0.281766	-0.206703	0.26769	-0.154232	0.211796	0.243377	-0.358686	-0.283711	-0.22628	-0.200129	0.293073	-0.198353	0.151697	-0.16127	0.146192	0.20411
FUSCCTNBC303	Cluster1	0.220759	0.225372	0.237684	0.354641	0.176765	0.12416	0.138878	0.297739	0.321655	0.152037	0.333357	-0.41197	0.363469	0.253636	0.4983	-0.214459	0.231279	-0.211112	0.316544	0.284483	0.345656	0.213659	0.190198	-0.429625	0.207889	0.278025	-0.371403	-0.164032	-0.22377	-0.189396	0.2889	0.33448	0.199454	0.296033	-0.382184	-0.157587	0.224858	0.346483	0.326656	-0.245664	-0.459895	0.253688	0.352748	0.155873	0.317609	0.290096	-0.194891	0.422027
FUSCCTNBC305	Cluster2	0.354825	0.445923	0.407776	-0.287447	-0.334522	-0.256215	-0.274887	-0.25963	-0.271995	-0.468133	-0.603372	-0.291636	0.26594	0.305457	0.485602	-0.419185	-0.259012	-0.274176	-0.558651	-0.219875	-0.238729	-0.290902	-0.204211	-0.332232	-0.257946	-0.356848	-0.301057	-0.349538	-0.3803	-0.21101	-0.462784	-0.457892	-0.387552	-0.348751	0.343947	-0.323065	-0.432329	-0.250066	-0.443886	0.264483	0.173254	-0.2558	-0.26321	0.347522	0.213043	0.168852	0.433309	-0.300225
FUSCCTNBC306	Cluster1	0.223851	0.240848	-0.275349	0.463138	0.382042	0.41014	0.433211	0.296838	0.164571	0.208787	0.434747	0.367947	-0.201155	-0.277938	-0.230669	-0.366993	0.317538	0.349666	0.384706	-0.295798	-0.405762	0.248873	0.471947	0.321081	-0.226519	0.413109	-0.675859	0.204463	-0.339143	-0.422766	-0.525372	-0.411809	-0.209419	-0.287764	-0.415872	-0.381241	-0.294208	-0.370674	0.319153	-0.344158	-0.50032	-0.183188	-0.412998	-0.170334	-0.201833	-0.270591	-0.315741	-0.256906
FUSCCTNBC307	Cluster2	0.239426	0.36494	-0.192332	0.446807	0.275202	0.199299	0.22703	0.23837	0.325208	0.266397	0.435444	-0.528341	0.322979	-0.219787	0.378614	0.217333	0.145922	0.154895	0.376456	-0.214432	-0.309877	0.178829	0.363326	-0.220497	0.335106	0.318207	-0.610039	0.242325	-0.314834	0.181957	0.458004	-0.366627	0.320557	0.297888	-0.301657	-0.270329	0.190225	0.381441	0.368672	-0.421183	-0.567016	0.275555	0.28859	-0.288684	-0.25345	-0.282869	0.236908	0.342692
FUSCCTNBC308	Cluster1	0.220155	0.334378	0.269589	0.488184	0.422942	0.330263	0.509869	0.354583	0.313162	0.433829	0.573972	-0.344779	-0.215691	-0.267478	0.191736	-0.442399	0.366433	0.300798	0.423326	0.211181	0.267629	0.29767	0.396195	0.361007	0.216255	0.501904	-0.204992	0.231122	-0.227366	0.2881	0.341355	-0.40025	0.407827	0.160442	-0.389125	-0.18838	0.227183	0.317237	0.520945	-0.352988	-0.372105	0.25235	-0.228556	-0.358541	-0.345839	-0.325751	-0.203432	0.228644
FUSCCTNBC309	Cluster1	-0.372947	-0.348279	-0.253516	0.521708	0.485126	0.533359	0.486027	0.359387	0.238434	0.20395	0.48099	0.219567	0.129773	-0.266146	-0.495017	0.217392	0.449808	0.530317	0.449662	-0.240228	-0.326876	0.405448	0.600228	0.379353	0.191097	0.498891	0.475171	-0.131718	-0.211507	-0.232607	-0.28288	-0.26731	0.41702	-0.214003	-0.28669	-0.112076	0.289778	-0.152788	0.497018	-0.20869	-0.120355	0.244939	-0.355571	-0.204256	-0.254444	-0.306604	-0.26738	-0.208888
FUSCCTNBC310	Cluster1	-0.26318	-0.411044	-0.16492	-0.155196	0.173747	0.170415	0.190586	0.213105	0.126678	0.279016	0.261478	0.186801	-0.294745	0.23759	0.296129	0.380461	0.189123	0.237776	-0.241516	0.275271	0.49704	0.287349	-0.196085	0.321645	0.179323	0.254487	0.405687	0.13566	0.282573	-0.184519	0.302737	0.391093	0.377108	0.213377	-0.229965	0.257079	0.411254	0.251904	0.21016	0.238141	0.356602	-0.174179	0.528858	-0.190103	0.181197	0.160876	-0.237645	-0.194916
FUSCCTNBC312	Cluster2	0.356388	0.393647	0.35282	0.251452	0.306728	0.277672	0.27136	0.330069	0.346698	0.313137	0.609426	-0.3476	0.156429	0.314717	0.413049	0.238088	0.26142	0.273901	0.431973	0.348316	-0.38534	0.415943	0.32178	0.205167	-0.152842	0.281883	-0.266675	0.393765	0.27817	0.395921	0.229647	0.73447	0.242362	-0.156787	0.311185	0.145227	-0.280162	0.134786	0.344989	-0.243681	-0.0864893	0.279695	-0.342997	0.28688	0.26108	0.296184	0.339311	-0.174475
FUSCCTNBC313	Cluster1	0.291704	0.316177	0.355098	-0.225387	-0.365708	-0.326662	-0.359861	-0.244473	-0.204457	-0.285367	-0.360556	-0.436259	0.392568	0.259639	0.234848	-0.207645	-0.176117	-0.270698	-0.296398	0.320178	-0.169019	-0.215903	-0.435537	-0.321442	-0.297568	-0.285334	-0.351177	-0.20619	-0.281922	-0.211352	0.148558	0.180127	-0.369605	-0.290639	0.231355	-0.166765	-0.30002	-0.168388	-0.197785	0.258816	-0.196541	-0.178225	0.282089	0.307755	0.205132	0.22826	0.311223	-0.173084
FUSCCTNBC315	Cluster1	0.133505	-0.151983	0.165774	-0.477907	-0.231618	-0.222001	0.17678	-0.216278	0.210731	-0.406057	-0.368596	-0.313755	-0.291814	0.235579	0.278971	-0.258216	0.193527	-0.147693	-0.398379	0.275169	0.453834	-0.277596	-0.216136	-0.221067	0.256109	0.23737	0.300534	0.237712	0.20223	0.176506	-0.325156	0.516298	-0.177297	-0.266716	0.318602	0.160354	0.251832	-0.3048	-0.269382	0.319319	0.326777	-0.17627	-0.316841	0.155697	-0.132156	0.123116	-0.212524	-0.24065
FUSCCTNBC317	Cluster2	-0.210408	0.17318	-0.254832	0.32421	0.237726	0.152443	0.101113	-0.169906	0.168037	-0.236928	-0.258948	-0.327219	-0.215876	-0.283882	-0.333616	-0.261013	0.11428	-0.291108	0.469203	-0.231834	-0.389872	0.248452	-0.130784	0.269964	-0.124409	0.142951	-0.298125	-0.182725	-0.182499	-0.175405	0.271016	0.436442	0.448555	0.22655	0.234151	0.249149	0.164177	-0.300904	0.37476	-0.224801	0.245366	0.200526	-0.197692	-0.253381	0.197045	0.255907	0.244159	0.198351
FUSCCTNBC320	Cluster1	-0.394449	-0.399835	-0.209442	0.45281	0.334323	0.29364	0.326298	0.218008	-0.12848	-0.198957	0.365012	-0.471034	-0.218192	-0.272348	0.329702	-0.389115	0.181174	0.363428	-0.277374	-0.330152	-0.343969	-0.236647	0.299898	0.250635	-0.208045	0.165497	-0.230933	-0.273574	-0.210237	0.194608	-0.337256	0.51821	-0.139745	-0.287835	-0.309979	-0.210398	-0.233586	-0.313201	0.416861	-0.163765	0.135629	-0.222357	0.172453	-0.145631	-0.255564	-0.222439	-0.215429	-0.221555
FUSCCTNBC321	Cluster2	0.385366	0.303107	0.408642	0.235495	0.28234	0.0934136	0.188156	0.152949	0.307773	0.186965	0.627132	0.262145	0.259614	0.249377	0.251498	0.316153	0.184229	0.258725	0.446654	0.444295	-0.21223	0.353969	0.184163	-0.312058	0.346534	-0.182701	0.254148	-0.210973	0.189233	0.316679	0.509679	0.435834	0.375805	0.447311	0.503585	-0.127777	0.296509	0.407984	0.373363	-0.248	-0.244361	0.435248	0.292016	0.345631	0.296337	0.27575	0.339715	0.325939
FUSCCTNBC322	Cluster1	0.196447	0.181325	0.308448	-0.2563	-0.253357	-0.228142	-0.246781	-0.227922	0.221591	-0.250748	0.471088	-0.388722	-0.31752	-0.306545	0.15381	-0.266288	-0.209063	-0.30061	-0.464587	-0.358306	0.228857	-0.361852	-0.303241	-0.216002	0.193171	-0.200438	0.315285	0.240919	0.370522	0.29664	0.405705	-0.486652	0.200895	0.15497	-0.164727	0.366556	0.379533	0.366531	-0.183892	0.188511	0.371488	-0.167658	0.290899	-0.358818	0.16161	-0.135576	-0.284582	0.296499
FUSCCTNBC324	Cluster2	-0.249096	-0.242041	-0.332585	-0.28561	-0.308756	0.146889	-0.285896	-0.145563	0.13849	-0.189658	0.266096	-0.44699	-0.221614	-0.165171	0.410401	0.388291	0.144359	0.31622	-0.172486	-0.220179	0.251624	0.215603	-0.332654	0.220895	0.302717	0.307635	-0.453688	-0.186339	0.242108	0.217311	0.304103	0.398882	-0.139702	0.134425	0.208203	0.177594	-0.179897	0.294876	-0.206796	-0.308969	-0.266632	-0.176959	0.31678	-0.203499	0.288509	0.221948	-0.193972	0.21487
FUSCCTNBC326	Cluster2	0.26052	0.264797	0.460428	-0.416593	-0.357792	-0.322112	-0.413156	-0.255843	-0.243269	-0.310455	-0.287998	-0.347096	0.260938	0.306656	0.338088	0.228664	-0.235299	-0.300605	-0.513589	0.331356	-0.320307	0.256256	-0.352696	-0.310892	0.350948	-0.373085	0.27425	0.410237	0.215033	0.324162	-0.249827	0.751289	-0.197563	0.230628	0.32583	0.243663	-0.27231	0.230762	-0.345567	0.260528	0.272553	-0.218851	0.251626	0.26028	0.223394	0.263867	0.262645	0.164256
FUSCCTNBC327	Cluster1	0.18953	0.269937	0.17338	0.233284	-0.141696	0.233547	0.135264	0.232875	-0.178273	0.277272	0.429465	0.268095	0.22788	-0.229481	0.215609	0.280378	0.146386	-0.193695	-0.397217	-0.229527	-0.226573	-0.286518	0.238351	-0.34585	0.340938	0.349258	-0.501705	0.408662	0.291261	0.306272	0.178986	-0.344514	-0.197033	-0.169042	0.205072	-0.186013	0.325836	0.171974	-0.230048	-0.398969	-0.487317	-0.129981	0.171275	-0.185665	0.213596	-0.192598	0.137693	0.348375
FUSCCTNBC328	Cluster1	0.301206	0.374377	-0.193029	0.283563	-0.187977	-0.165855	-0.184715	-0.151859	-0.259181	0.297437	0.204431	-0.213048	-0.198406	-0.364337	-0.201029	0.33505	-0.203643	-0.277093	0.372788	-0.452587	-0.288766	-0.497844	0.217426	-0.340529	-0.244489	0.214289	-0.632519	0.192038	-0.251386	-0.299374	-0.293886	-0.378352	-0.276779	-0.221469	-0.36025	-0.367063	0.276883	-0.421001	-0.240258	-0.489994	-0.593647	-0.271549	0.158048	-0.254871	0.256156	0.174101	-0.221707	0.279536
FUSCCTNBC329	Cluster2	-0.17594	-0.145849	-0.296123	-0.304098	-0.31105	-0.346814	-0.213423	-0.249958	-0.16729	0.382406	-0.364278	0.226593	-0.172229	0.261631	0.32283	0.476146	0.161715	0.187545	0.305659	0.372474	0.207037	-0.317887	-0.352969	0.413513	0.274542	-0.288354	0.526174	0.249793	0.19788	0.368624	0.558323	0.406944	0.448744	0.508187	0.307536	0.31693	0.149653	0.38178	0.230733	0.175437	0.418764	0.216337	0.315382	0.173883	0.16808	0.223159	0.221267	0.311049
FUSCCTNBC330	Cluster1	-0.265725	-0.246795	-0.279808	-0.22114	0.154945	0.151781	0.142159	-0.182617	0.188502	0.217127	-0.307052	-0.433672	-0.205448	-0.232085	-0.465385	0.306928	-0.2013	0.183115	-0.228951	-0.150347	-0.446815	0.371251	-0.264666	-0.168278	-0.228868	-0.265735	0.637782	-0.410716	-0.274406	-0.217478	-0.373545	-0.277918	-0.170245	-0.246716	-0.301626	0.181214	-0.286812	-0.375298	-0.221538	0.244709	0.393281	-0.198505	-0.303002	-0.18845	-0.214106	-0.122638	-0.29474	0.200398
FUSCCTNBC332	Cluster2	0.498187	0.502112	0.473113	0.310177	0.276013	0.335005	0.292192	0.199735	0.151961	-0.265046	0.324088	0.238462	0.287596	0.403135	-0.236859	0.258261	0.141957	0.32944	0.343856	0.253645	-0.209734	0.307566	0.269015	0.211114	0.138901	0.184925	-0.457094	-0.150707	-0.167419	0.240702	-0.332739	0.313609	0.241411	0.14453	0.257121	-0.382382	-0.48563	-0.27563	0.235076	-0.203527	-0.443275	0.231642	-0.334368	0.290693	0.274446	0.25224	0.417398	-0.243676
FUSCCTNBC333	Cluster2	0.266424	0.259197	0.388998	-0.342694	-0.382754	-0.291364	-0.327227	-0.249995	-0.276482	-0.273606	0.258231	-0.545769	0.235945	0.313901	0.229031	-0.476751	-0.168126	0.157662	-0.476009	0.344387	0.1642	-0.23878	-0.318253	0.223232	-0.251493	-0.364672	0.311	0.247669	-0.197993	-0.187951	-0.281992	0.710721	0.284703	0.2688	0.237205	-0.26751	-0.413797	0.276901	-0.246821	0.138616	-0.197519	0.212576	-0.278282	0.264936	0.26982	0.253823	0.363602	-0.179614
FUSCCTNBC334	Cluster1	-0.142347	-0.259167	0.185429	0.445173	0.396832	0.305908	0.309733	0.275638	0.358414	-0.359507	0.441594	0.229183	0.324603	0.274742	-0.243636	0.368701	0.230557	0.353568	0.523365	0.478014	-0.380988	0.402778	0.334713	-0.162208	-0.210368	0.317047	-0.363218	-0.336531	-0.394531	-0.276342	0.300791	0.464238	0.301438	0.232201	0.186012	-0.203649	-0.401899	0.154936	0.418415	-0.142768	-0.109982	0.258756	0.224132	0.17117	-0.313627	-0.279711	0.237451	-0.180961
FUSCCTNBC335	Cluster2	-0.187681	-0.154431	-0.34239	-0.130722	-0.201536	-0.153959	-0.176233	-0.245911	-0.228974	0.323133	-0.479471	0.331617	-0.256347	-0.395175	-0.222049	0.431128	-0.22627	0.159496	-0.175599	-0.230711	-0.387322	-0.399142	0.211397	-0.238696	-0.196451	-0.21057	-0.323504	-0.201609	-0.362663	0.232865	0.391766	0.64489	0.249987	0.258324	0.2847	-0.188681	-0.195519	0.357672	-0.19411	-0.296953	-0.21771	-0.102186	0.286644	-0.301692	0.151232	0.159786	0.230931	0.261519
FUSCCTNBC337	Cluster1	-0.214658	-0.227787	-0.259778	0.56083	0.468031	0.451652	0.491418	0.320736	0.298989	0.312193	0.693425	-0.436314	0.190619	-0.181108	0.177283	-0.255064	0.303365	0.428275	0.470548	-0.215167	-0.23321	0.36031	0.5149	0.277575	0.185501	0.577505	0.322384	0.300613	-0.282888	-0.272233	0.219414	0.329392	0.411258	0.175093	-0.432972	0.204538	-0.234679	0.128669	0.548576	-0.388871	-0.201488	0.267202	-0.330952	-0.339463	-0.217513	-0.278035	-0.182972	-0.165357
FUSCCTNBC339	Cluster1	-0.384082	-0.428185	-0.153064	0.470245	0.526725	0.511542	0.491379	0.380161	0.289343	0.200927	0.423213	0.37058	-0.225067	0.186812	0.286414	-0.190946	0.33465	0.524942	0.496134	0.340075	-0.427197	0.578386	0.49463	0.510133	-0.240312	0.361217	0.594564	-0.345396	-0.27291	-0.337318	-0.269629	0.282081	0.282593	-0.184941	-0.195771	-0.191924	-0.315527	-0.405017	0.497327	0.203421	0.399045	0.224384	-0.405086	0.126295	-0.309496	-0.152807	-0.22046	-0.392043
FUSCCTNBC340	Cluster1	-0.188892	-0.193602	-0.185677	-0.223693	0.310987	0.268035	0.294822	0.14005	0.226365	-0.201013	-0.284135	0.252738	-0.233182	0.172616	0.251775	0.286619	0.268302	0.30309	0.485208	0.401298	-0.302522	0.367699	0.267919	0.497282	0.214555	0.218874	0.366844	-0.224517	0.176199	-0.17727	0.248104	0.52525	0.438087	0.25508	-0.235318	0.309963	-0.192885	0.21297	0.337967	0.28148	0.531166	0.201478	0.193187	0.172839	-0.166508	0.194651	-0.173662	-0.245025
FUSCCTNBC341	Cluster2	0.14014	0.146644	-0.26532	-0.466675	-0.456183	-0.397938	-0.448767	-0.380602	-0.394155	0.276347	-0.399291	0.348866	-0.377822	-0.222624	-0.346485	-0.225867	-0.289644	-0.338047	-0.694065	-0.44014	-0.521447	-0.424774	-0.42173	-0.278175	-0.21234	-0.386699	0.28864	-0.174878	-0.200651	-0.315749	-0.344875	-0.569971	-0.357384	-0.313498	-0.248562	0.28804	0.362871	0.372562	-0.476045	-0.220597	0.177253	-0.319064	0.31121	-0.370309	-0.173916	-0.161268	-0.198612	-0.154697
FUSCCTNBC343	Cluster2	-0.252805	-0.160859	-0.307544	0.495221	0.366088	0.326158	0.24488	-0.138884	-0.175552	0.180031	0.495536	0.241525	0.161251	-0.325928	-0.242262	-0.295946	0.26432	0.315601	0.558753	-0.179713	-0.403238	0.314943	0.30344	0.434987	-0.312226	0.197047	0.224167	0.187178	-0.39125	-0.390578	0.281559	-0.449327	0.316094	0.19869	-0.360869	-0.311491	-0.260248	-0.242427	0.406326	-0.220128	-0.306578	0.280584	-0.335337	-0.263205	-0.284732	-0.200593	0.260002	-0.175957
FUSCCTNBC344	Cluster1	0.220934	0.295506	-0.292126	0.471769	0.336974	0.36531	0.392985	0.259508	-0.159663	0.245705	0.352567	-0.470145	-0.224056	-0.317831	-0.168438	-0.257401	-0.118305	-0.210324	-0.489126	-0.363952	-0.336075	0.227204	0.490648	-0.273622	-0.16276	0.303784	-0.540959	0.277257	-0.349062	-0.280114	-0.372065	-0.282718	-0.124964	-0.287829	-0.443398	-0.416021	-0.259971	-0.153107	0.189199	-0.407792	-0.602216	-0.229181	-0.414484	-0.345646	-0.244955	-0.327008	-0.274414	-0.138911
FUSCCTNBC345	Cluster1	-0.176472	-0.263854	0.166928	0.150901	0.217819	0.232043	0.255899	0.166514	0.205854	-0.339547	-0.29957	-0.396414	-0.262976	-0.281597	-0.210585	0.410372	0.264903	0.348541	0.298928	-0.21208	0.539954	0.288703	-0.184727	0.491102	-0.236969	0.183165	-0.495373	-0.316579	0.373108	-0.180646	-0.229713	-0.429333	0.24584	-0.166281	-0.211483	0.260309	0.369703	-0.357449	0.337424	0.295244	0.330406	0.151069	0.33856	-0.225045	0.147495	0.111116	-0.382648	0.154324
FUSCCTNBC348	Cluster1	-0.232358	-0.195545	-0.172734	0.422804	0.442674	0.456475	0.380057	0.241615	0.264235	0.290869	0.533995	-0.337414	-0.176812	-0.20343	-0.174004	-0.293438	0.272687	0.441248	0.551698	-0.348906	0.317319	0.343177	0.462222	0.464205	0.246335	0.315427	0.514063	0.264729	-0.18987	0.218704	-0.264442	-0.58605	0.321827	-0.232416	-0.353694	0.197163	0.273914	-0.170134	0.419408	-0.322997	0.13945	0.21986	0.286041	-0.353221	-0.171614	-0.168832	-0.304265	-0.104612
FUSCCTNBC351	Cluster1	0.228291	0.184062	-0.190487	0.406757	0.393372	0.306579	0.359726	-0.171254	0.301978	0.28677	0.59404	0.27303	0.193818	0.214178	-0.280186	0.361612	0.449374	0.549504	0.698374	0.366541	0.273436	0.368081	0.295848	0.528504	-0.218952	0.286051	0.31357	0.253494	0.278505	0.223956	0.341629	-0.354927	0.539082	0.292316	-0.230769	0.204898	0.276433	0.249684	0.564172	-0.168814	0.0925383	0.336096	-0.165312	-0.216026	-0.132476	-0.19947	-0.257133	0.134443
FUSCCTNBC352	Cluster2	-0.212442	-0.241264	-0.39304	-0.438654	-0.31056	-0.361336	-0.457518	-0.396992	-0.328035	0.264884	-0.323409	-0.504084	-0.295933	-0.304439	0.346885	0.29318	-0.25173	-0.263816	-0.314585	-0.566661	0.305877	0.276702	-0.355716	-0.358858	-0.160407	-0.327939	0.517205	0.210383	-0.16435	0.259023	0.497995	-0.510343	0.260345	0.326578	0.202836	0.294375	0.273522	0.384786	-0.247248	-0.25635	0.276344	0.136431	0.258163	-0.423265	0.164196	0.181351	-0.162735	0.192391
FUSCCTNBC354	Cluster2	-0.122633	0.172226	-0.116444	0.339373	0.297623	0.370417	0.363995	0.303163	0.280615	-0.165429	0.314124	-0.268718	0.331277	0.196973	0.321243	0.301399	0.155846	0.273707	0.288267	-0.240543	0.325364	0.269342	0.398016	0.243761	0.166579	0.307468	-0.412482	0.168124	-0.214143	0.210982	-0.245268	0.876869	0.128006	-0.249306	0.301939	-0.24104	-0.347656	-0.145682	0.219856	-0.220833	-0.367148	0.23458	0.211288	0.306804	0.159965	0.175305	0.214533	0.203241
FUSCCTNBC356	Cluster1	0.281723	0.356222	-0.262048	0.175617	-0.351661	-0.289128	-0.309543	-0.133023	-0.32483	0.209914	-0.294373	-0.382884	-0.173885	-0.374066	-0.403663	0.400961	-0.144057	-0.408919	-0.645573	-0.462625	-0.376419	-0.459935	-0.146511	-0.533637	-0.200908	0.118319	-0.639808	0.25523	-0.320957	-0.353715	-0.346646	-0.397562	-0.359544	-0.257535	-0.198455	-0.382912	0.132163	0.168625	-0.318539	-0.402608	-0.58982	-0.228043	-0.267768	-0.135412	0.337277	0.26851	-0.240403	0.309867
FUSCCTNBC357	Cluster2	-0.163834	0.173787	0.253314	-0.149315	-0.210493	-0.126414	-0.211238	-0.155784	0.162706	-0.296105	-0.310722	-0.32443	0.378779	-0.174861	0.493978	0.324847	-0.232835	0.272866	-0.298022	-0.313223	0.53043	0.290893	-0.274516	-0.200116	-0.190199	0.171423	-0.214169	0.171654	0.239691	0.204787	0.203141	0.715793	-0.248419	-0.22898	0.439483	-0.228832	-0.284162	0.243927	-0.240926	0.137176	-0.296751	0.250188	0.276166	0.244844	0.226677	0.229475	0.199813	0.239898
FUSCCTNBC359	Cluster1	-0.233198	-0.274097	-0.212675	0.128924	0.148293	0.165831	0.121455	-0.186789	-0.172365	-0.22072	-0.203029	0.313357	-0.341582	0.236525	-0.347572	0.281992	0.188606	0.296615	0.321943	0.242478	0.245501	-0.288367	-0.254245	0.424723	-0.379183	-0.358144	0.590633	-0.28811	-0.294783	-0.403834	0.436924	0.37029	0.266761	0.22064	0.239254	0.307625	0.217625	-0.176256	0.125153	0.316987	0.545147	-0.184984	-0.218815	0.147504	-0.206589	0.155664	0.1732	-0.300116
FUSCCTNBC360	Cluster1	0.378037	0.330658	-0.148826	0.453945	0.253974	-0.167303	0.134161	0.192538	0.263108	0.15111	0.407284	-0.440065	0.301795	0.234644	0.284384	-0.370215	-0.168894	-0.223375	0.399516	0.368872	0.242193	-0.307193	0.24747	-0.284253	-0.194603	0.325406	-0.489015	-0.246919	-0.351209	-0.368429	0.362226	-0.343863	0.196171	0.313342	-0.334378	-0.317049	-0.243604	0.259761	0.383252	-0.29868	-0.560219	0.177527	-0.234167	0.17001	-0.274729	-0.298065	0.200777	0.323885
FUSCCTNBC367	Cluster1	0.197678	0.254821	-0.203313	0.503846	0.461149	0.481486	0.54717	0.367803	0.257177	0.285155	0.411253	0.30069	-0.199243	0.172571	-0.174783	-0.196528	0.280119	0.337706	0.433537	-0.276003	-0.267763	0.31828	0.589057	0.389509	0.234292	0.548759	-0.684364	0.261103	-0.302095	-0.25972	-0.465797	0.373283	0.207098	-0.255156	-0.216299	-0.321349	-0.359288	-0.377821	0.290638	-0.280103	-0.416066	0.168979	-0.415374	0.153231	0.156204	-0.206578	0.281111	-0.280681
FUSCCTNBC368	Cluster2	-0.301677	-0.261613	-0.246991	0.121959	-0.142945	0.164908	0.203788	0.191246	0.301759	0.175886	0.241548	-0.362173	-0.254728	-0.390052	0.471783	0.289397	-0.242448	-0.331097	-0.436364	-0.384282	0.555685	-0.250185	0.284317	-0.218726	0.357352	0.312951	-0.241235	0.339	0.332031	0.271026	0.480844	0.35705	0.133783	0.256392	0.187193	0.359224	0.4816	0.298338	-0.15457	-0.260539	0.293462	-0.130268	0.357309	-0.335277	0.15774	0.163202	-0.212266	0.431932
FUSCCTNBC370	Cluster2	-0.22713	0.176425	0.178326	-0.318963	-0.344757	-0.178262	-0.211833	0.16528	-0.132577	-0.326999	-0.291779	0.367197	0.279967	0.235453	-0.188964	-0.397775	0.191416	0.304458	-0.423243	0.328026	0.270599	-0.465749	-0.300066	-0.24554	-0.191792	-0.296566	0.374878	0.218883	0.196768	0.192803	0.187559	0.343864	-0.319948	-0.283948	0.242428	0.140929	-0.414319	-0.252596	-0.294836	0.340087	0.319432	-0.205514	0.22055	0.354418	0.318973	0.267201	0.214007	-0.21037
FUSCCTNBC374	Cluster1	0.287465	0.31002	-0.1705	0.444074	0.331745	0.278977	0.25373	0.216402	0.185583	0.282616	0.35676	-0.20885	0.232926	-0.241828	0.208843	-0.296737	0.199538	0.236997	0.337489	0.195962	-0.371281	-0.407374	0.357599	-0.257515	-0.223241	0.292534	-0.508124	0.264593	-0.36636	-0.311269	-0.298916	-0.351003	-0.145793	-0.201973	-0.388969	-0.276745	-0.303087	0.14075	0.309332	-0.371212	-0.438166	0.214077	-0.404117	-0.215431	-0.270064	-0.316571	0.173992	-0.162489
FUSCCTNBC376	Cluster2	-0.170759	0.20881	0.24224	-0.300614	0.162905	-0.251463	-0.298306	-0.226804	-0.259361	-0.287263	-0.232296	0.482885	-0.199278	0.230844	-0.398792	0.229514	-0.262023	0.176119	-0.417366	0.163361	-0.305305	0.407214	-0.206272	-0.209704	-0.225405	-0.368715	-0.398869	0.224515	-0.313565	-0.383826	-0.262978	-0.480623	-0.228653	0.231613	-0.195234	-0.208272	-0.303117	0.214071	-0.19165	0.32807	0.176938	-0.191873	-0.393082	0.218727	0.188164	0.180285	0.209851	-0.219227
FUSCCTNBC380	Cluster2	-0.299814	-0.339688	-0.339559	0.306173	0.309201	0.380621	0.222756	0.234493	-0.200242	0.242831	0.432147	-0.446734	-0.32154	-0.376737	-0.458147	-0.327201	0.20041	0.280459	0.266544	-0.363227	-0.328407	0.374696	0.316742	0.408277	-0.262465	0.207632	0.517143	-0.298791	-0.209113	-0.351541	0.289153	-0.456824	0.189355	-0.308959	-0.448962	-0.177168	0.315957	-0.400649	0.352641	-0.193305	0.304955	-0.219282	-0.258137	-0.322335	-0.340464	-0.280576	-0.28433	-0.277415
FUSCCTNBC383	Cluster1	0.382237	0.366723	0.405203	0.499538	0.504429	0.411446	0.510457	0.32232	0.307693	0.237018	0.56854	-0.182157	0.423435	0.254765	0.222541	-0.284037	0.252485	0.36409	0.422363	0.387148	-0.305334	0.560594	0.421363	0.395954	-0.245337	0.390007	-0.553619	-0.191393	-0.436242	-0.181171	-0.322588	0.386964	0.26172	-0.202274	0.246847	-0.436051	-0.433377	-0.205027	0.488954	-0.246826	-0.496952	0.353019	-0.365046	0.142115	-0.263207	-0.227579	0.376659	-0.245617
FUSCCTNBC384	Cluster2	0.325691	0.318142	0.28203	-0.179947	-0.347189	-0.291676	-0.23733	-0.134658	0.151333	0.270207	0.227728	-0.549422	0.396484	0.181182	0.460123	0.413689	-0.128779	-0.188719	0.168262	-0.145141	0.237195	-0.30779	-0.365568	-0.32286	0.122643	-0.147905	-0.360796	0.262701	-0.162324	0.166962	0.417474	-0.268956	0.169631	0.229307	0.353469	-0.204382	0.250349	0.47657	-0.230945	-0.392355	-0.53049	0.249658	0.350928	0.19481	0.300999	0.237908	0.403034	0.380814
FUSCCTNBC385	Cluster2	-0.319559	-0.26816	-0.23047	-0.24973	-0.206446	-0.204836	-0.231835	-0.218652	-0.28576	-0.356155	0.286429	0.242105	-0.434838	-0.261649	0.30392	0.371857	-0.196191	-0.16318	-0.303679	-0.36133	-0.323478	-0.40186	-0.238577	0.218285	0.155627	-0.203646	-0.430852	0.196852	0.234035	-0.15829	-0.288898	-0.368008	-0.358219	-0.273517	-0.417559	0.192236	0.249397	-0.205713	-0.298741	-0.187511	0.156618	-0.381773	-0.223159	-0.318889	-0.238464	-0.242905	-0.345077	-0.269053
FUSCCTNBC387	Cluster1	-0.270907	-0.371804	-0.414079	0.50948	0.433426	0.296173	0.383786	0.26173	0.219083	0.205724	0.468658	-0.259228	-0.150524	-0.259107	0.307415	0.389029	0.203651	0.326123	0.567066	0.156322	0.194493	0.477782	0.336756	0.463977	0.194227	0.316707	0.306597	0.203927	-0.203574	0.227033	0.394439	-0.39168	0.424622	0.248194	-0.125772	0.113306	0.198805	0.278955	0.499867	-0.17822	-0.157585	0.336794	0.417647	-0.198762	0.158418	-0.145823	-0.17431	-0.152193
FUSCCTNBC388	Cluster1	0.122452	-0.184375	0.175066	0.303077	0.392362	0.244078	0.308492	0.281404	0.231292	0.177997	0.340584	0.325748	0.27815	0.228946	-0.422059	-0.225411	0.271425	0.369951	0.484994	0.260795	0.201974	0.42836	0.299393	0.336377	0.345415	0.373028	0.379841	0.260459	0.292296	0.32308	0.395248	-0.191219	0.317111	0.270517	0.228916	0.209828	0.277342	-0.269981	0.359037	0.153056	0.294942	0.257686	0.278718	0.223368	-0.184305	0.181664	0.189006	-0.162448
FUSCCTNBC391	Cluster1	0.268491	0.3006	-0.204203	0.359197	0.191712	0.226288	0.205189	0.207655	-0.158184	0.289668	-0.272022	-0.333131	-0.320779	-0.395121	-0.288197	0.301666	-0.117383	0.154095	-0.360321	-0.412989	0.311621	-0.495934	0.359813	-0.263049	0.162569	0.254883	-0.713483	0.259015	-0.207531	-0.24519	-0.438962	-0.272829	0.134551	-0.19056	-0.353916	-0.291668	0.392529	-0.333129	0.144081	-0.425557	-0.560968	-0.197268	0.224154	-0.265681	0.0914674	-0.24098	-0.285694	0.326378
FUSCCTNBC392	Cluster1	0.216165	0.127721	0.311555	-0.229028	-0.111279	-0.15218	0.189929	0.192447	0.206803	-0.256372	0.218332	-0.486611	0.1704	-0.203926	-0.262842	-0.253538	-0.253395	-0.35709	0.341975	0.384219	0.256111	0.324213	-0.193131	0.316036	0.258406	0.174325	-0.532723	-0.338667	0.34149	0.237408	-0.327583	0.429416	-0.163311	0.180659	0.240135	0.154514	0.2627	-0.160374	-0.148433	-0.225239	-0.164295	0.139298	0.259958	0.23193	0.213984	0.2094	-0.198167	0.237602
FUSCCTNBC393	Cluster1	-0.195401	-0.2456	0.134914	-0.106501	-0.274016	-0.225966	-0.218711	-0.158997	0.16786	-0.212872	0.320761	-0.549519	-0.353068	-0.379935	0.303561	0.297208	-0.283385	-0.463152	-0.461585	-0.424784	0.517496	-0.459654	-0.205312	0.268202	-0.201034	0.21071	-0.310668	-0.298568	0.290185	0.189007	0.398025	-0.307502	-0.118777	0.307171	-0.276451	0.239436	0.379761	0.198053	-0.18918	-0.293586	-0.187776	-0.220249	0.257963	-0.319887	0.147628	0.139	-0.440584	0.375431
FUSCCTNBC394	Cluster1	-0.131739	-0.158854	-0.236663	0.440074	0.491894	0.483174	0.431362	0.305296	0.33114	0.305413	0.57461	0.269488	-0.125091	0.191596	0.320795	0.254556	0.393008	0.486865	0.617817	-0.139836	0.204277	0.296196	0.568808	0.487647	0.208478	0.393978	-0.534516	0.184287	-0.136151	0.1954	-0.23098	0.212702	0.321491	-0.173549	-0.277563	0.151126	0.205903	-0.231144	0.463479	-0.312542	-0.214082	0.254341	-0.192643	-0.297287	-0.176058	-0.256034	-0.17526	-0.186045
FUSCCTNBC397	Cluster2	-0.204069	-0.287201	-0.266058	-0.445379	-0.339756	-0.300137	-0.234329	-0.215405	-0.365314	0.260568	-0.322931	0.247198	-0.23512	-0.12771	0.180747	-0.308335	-0.24637	-0.279396	-0.537508	-0.371655	0.296156	-0.558962	-0.246512	0.242131	0.327633	-0.285734	-0.396156	0.215924	0.156959	0.212001	0.391691	-0.466029	-0.208026	0.253947	0.27756	0.350464	0.269216	0.428648	-0.461567	0.180444	0.205387	-0.223027	0.28477	-0.229221	0.161138	0.227959	-0.18708	0.383259
FUSCCTNBC398	Cluster1	-0.1892	0.164281	-0.253439	-0.290496	-0.2778	-0.181844	-0.241512	-0.201777	-0.169292	0.297086	-0.464555	0.403439	-0.18869	-0.188553	-0.320927	-0.27512	-0.178388	-0.354267	-0.265478	-0.290755	-0.269559	-0.510559	-0.211418	-0.333634	0.227756	-0.230658	-0.281292	0.315038	0.356471	0.275564	-0.327627	-0.371678	0.180836	-0.291715	-0.246693	0.236827	0.343711	0.148904	-0.296242	0.185727	0.290799	-0.226493	-0.207241	-0.266567	0.105244	-0.198157	-0.199388	0.179731
FUSCCTNBC399	Cluster1	0.157159	0.168264	-0.292875	0.469758	0.381599	0.343834	0.328709	0.235925	0.165769	0.293769	0.474575	0.38022	-0.217688	-0.210518	0.18298	-0.325277	0.222357	0.290629	0.382901	-0.216498	-0.312215	-0.286563	0.40106	-0.299835	0.237287	0.355325	-0.314333	0.284512	-0.345714	-0.238451	0.23817	0.281763	0.225856	-0.17905	-0.361991	-0.216751	-0.190843	0.278439	0.372227	-0.411369	-0.353223	0.20661	-0.255093	-0.327744	-0.188079	-0.267117	0.202207	-0.182406
FUSCCTNBC400	Cluster2	-0.166211	-0.173325	-0.1629	-0.223155	-0.148664	0.265939	0.246115	-0.164032	0.113273	0.197594	-0.482491	0.40685	-0.312625	-0.195429	-0.509827	0.407568	0.15472	0.330017	-0.217943	-0.30896	-0.348187	0.253153	0.215976	0.291507	0.227957	-0.264589	0.287096	0.375003	0.30211	0.262216	0.282758	-0.415403	0.348219	0.361956	0.187884	0.300355	0.2991	0.23328	0.169231	-0.19938	0.294483	0.146109	0.257537	0.147371	0.244437	0.13924	-0.139612	-0.157644
FUSCCTNBC403	Cluster2	-0.136494	0.147635	-0.260937	-0.226813	-0.297388	-0.384963	-0.361317	-0.155819	-0.139441	0.220824	0.356161	-0.262077	-0.258791	-0.271157	0.443613	0.485456	-0.372391	-0.414783	-0.389602	-0.180012	0.341643	-0.51947	-0.287678	-0.465554	0.213961	-0.30495	-0.414065	-0.198051	-0.270915	0.189957	0.344457	-0.289846	-0.1587	0.394862	-0.147591	0.121569	0.26704	0.365962	-0.298025	-0.381475	-0.286093	-0.274178	0.231487	-0.335049	-0.145097	-0.152788	-0.192436	0.455227
FUSCCTNBC404	Cluster1	-0.217794	-0.192896	-0.37058	-0.0945994	0.245949	0.219222	0.238748	0.156937	0.18333	0.172832	-0.265168	-0.418679	-0.273432	-0.338021	-0.309262	0.443773	-0.179558	0.257691	0.428685	-0.388082	0.189944	-0.369628	0.176914	0.246848	0.265724	0.282103	0.532377	0.278041	0.169189	0.223521	0.235506	-0.499472	0.323252	0.265553	-0.328568	0.287157	0.259044	0.384353	0.259466	-0.388988	0.144127	0.203816	-0.186352	-0.362966	-0.126963	0.152753	-0.310821	0.196214
FUSCCTNBC405	Cluster1	-0.161668	0.122165	-0.226796	-0.237805	-0.260952	-0.170936	-0.183547	-0.11806	-0.259248	0.354308	0.255566	-0.304356	-0.17201	-0.271533	-0.426703	0.283198	-0.246004	-0.305431	-0.613132	-0.386186	-0.233818	-0.328242	-0.154458	-0.451418	0.214325	0.133592	-0.289849	0.22333	0.272986	0.235035	-0.519516	-0.454713	-0.42141	-0.436161	-0.292665	0.233733	0.168476	-0.374017	-0.439308	-0.197188	0.115315	-0.291934	0.24138	-0.247486	0.181582	-0.17353	-0.231119	-0.272806
FUSCCTNBC406	Cluster1	-0.24656	-0.305006	-0.125402	0.167184	-0.15473	-0.174609	-0.204228	-0.193461	0.247274	-0.221273	0.513633	-0.683257	-0.228004	-0.343309	0.222775	0.292939	-0.253619	-0.337337	0.221159	-0.252194	0.49269	-0.324166	-0.2151	0.240035	0.206868	0.19779	0.328899	-0.323148	0.279782	0.236193	0.547077	-0.401486	0.310981	0.384335	0.1366	0.31781	0.432704	0.344045	0.284283	-0.286955	0.243663	0.156414	0.386278	-0.313083	0.206672	0.203231	-0.311486	0.414939
FUSCCTNBC412	Cluster2	-0.220372	-0.258328	-0.114737	-0.478901	-0.376793	-0.312975	-0.262347	-0.270715	-0.181916	0.251708	-0.293996	-0.42372	-0.286402	-0.226175	-0.262944	-0.275817	-0.18576	-0.32296	-0.556982	-0.336595	0.315128	-0.288955	-0.357425	-0.37352	0.253131	-0.326567	0.564346	0.348994	0.320435	0.281439	0.309117	-0.491092	0.223029	0.441494	0.244145	0.357835	0.280103	0.284925	-0.377559	0.190684	0.435139	-0.231839	0.400614	-0.248971	0.178247	0.161876	0.169831	0.218516
FUSCCTNBC413	Cluster1	-0.214463	-0.181785	0.160474	-0.288072	-0.253185	-0.178937	-0.237038	0.118027	0.234809	0.250336	0.241272	-0.566837	0.217472	-0.287682	0.35649	-0.278046	-0.226822	-0.214009	-0.326517	-0.128271	0.496215	-0.352269	0.160621	-0.185016	0.236307	0.228578	-0.667416	0.326923	0.369147	0.304089	0.256729	-0.373451	0.14204	0.19464	-0.10848	0.266011	0.232277	0.329863	-0.230319	-0.18783	-0.209005	0.169682	0.189691	-0.193488	0.207661	0.175307	-0.263435	0.322266
FUSCCTNBC414	Cluster1	-0.151262	0.217527	-0.270497	-0.498732	-0.550986	-0.533429	-0.576932	-0.411073	-0.4688	0.330483	-0.707457	-0.191315	-0.232198	-0.433469	-0.207016	-0.326874	-0.440062	-0.52411	-0.671982	-0.432547	-0.468849	-0.526494	-0.455153	-0.609305	-0.36989	-0.422968	-0.45541	-0.167335	-0.264846	-0.381896	-0.262422	-0.426744	-0.473193	-0.313466	-0.487729	-0.31699	-0.18061	-0.19651	-0.494132	-0.266919	-0.427512	-0.399777	0.359469	-0.37025	-0.174719	-0.227715	-0.364768	0.136498
FUSCCTNBC415	Cluster1	0.359643	0.426174	0.292421	0.291726	-0.142379	0.121158	0.157597	0.221027	0.17566	0.14115	0.276302	-0.518541	0.390681	0.368808	0.346578	0.250808	0.185197	-0.185447	-0.2021	0.356677	0.332362	-0.196501	-0.121572	-0.23042	0.191265	0.15216	-0.367389	0.205649	-0.160907	0.294065	0.318997	0.603673	0.484119	0.288852	0.383214	-0.299818	-0.305092	0.475601	0.258929	-0.328789	-0.488199	0.28183	0.213645	0.335511	0.369571	0.29383	0.427074	0.301432
FUSCCTNBC416	Cluster2	0.204653	0.231118	0.266039	-0.256226	-0.333601	-0.322574	-0.302059	0.200926	-0.17515	-0.293094	-0.446222	0.211757	0.366962	0.303869	0.572521	-0.412293	-0.196129	-0.321072	-0.451609	-0.221413	0.217848	-0.290435	-0.318407	-0.487004	-0.16184	0.207843	-0.417408	0.220324	0.213603	0.180285	0.204645	-0.542575	-0.255963	-0.173393	0.199527	-0.389406	-0.312104	0.295213	-0.478924	-0.136347	-0.511852	-0.152941	0.248266	0.248208	0.234907	0.188322	0.305516	0.262459
FUSCCTNBC418	Cluster1	-0.226627	-0.215751	-0.173301	0.227127	0.193749	0.223292	0.27447	0.262368	0.208883	-0.166012	0.500774	-0.281843	-0.272661	-0.232277	-0.248554	-0.204449	0.152628	-0.225371	0.26167	-0.343296	0.397641	-0.217919	0.131228	0.284223	0.26602	0.306227	0.294241	0.149591	0.306515	0.21311	0.363794	-0.312033	0.263267	0.147502	0.301467	0.333184	0.21631	-0.200681	0.181076	0.22393	0.484367	-0.222356	-0.254544	-0.26303	-0.17958	0.144037	-0.187992	0.171259
FUSCCTNBC420	Cluster2	-0.297988	-0.326871	-0.417886	-0.536643	-0.493692	-0.48926	-0.51972	-0.38394	-0.412379	0.385095	-0.513358	0.303696	-0.309159	-0.290603	0.340224	-0.29532	-0.40572	-0.500034	-0.790795	-0.291336	-0.213987	-0.380355	-0.453122	-0.518748	-0.374007	-0.481865	0.347139	-0.161524	0.216468	-0.367056	-0.237092	-0.364649	-0.545189	-0.40318	-0.467511	-0.150984	-0.179697	-0.162963	-0.547181	0.144525	-0.293203	-0.412208	-0.341992	-0.433094	-0.31032	-0.337545	-0.395226	-0.251261
FUSCCTNBC422	Cluster1	-0.359403	-0.393961	-0.153031	-0.215417	0.137409	-0.130836	-0.15908	-0.180291	0.206984	0.252502	0.311023	0.440543	0.177625	0.157197	0.156073	0.425482	-0.218442	-0.309157	0.268986	0.179925	0.553126	0.2494	-0.241032	-0.304322	0.189292	-0.208878	-0.374646	-0.34467	0.255624	0.120655	0.226634	0.344201	-0.216574	0.224105	-0.200818	0.263213	0.229464	0.229448	-0.154257	0.203801	0.318151	-0.278659	0.213591	-0.216243	0.175826	0.206735	-0.209254	0.256125
FUSCCTNBC423	Cluster2	0.333608	0.30875	0.37268	-0.336536	-0.294797	-0.310695	-0.307476	-0.183285	0.221555	0.175243	0.284777	-0.364081	0.206341	-0.160889	0.496822	0.437641	-0.195273	-0.32378	-0.512904	-0.274891	0.395609	0.275823	-0.308494	-0.389937	0.370543	-0.222605	0.432297	0.250964	0.35706	0.395601	0.466301	-0.315335	0.209754	0.320835	0.449168	0.297079	0.239791	0.394705	-0.279866	-0.293465	-0.217037	0.2026	0.314277	-0.151985	0.306421	0.259976	0.240868	0.384577
FUSCCTNBC424	Cluster2	-0.351546	-0.26229	-0.224778	-0.611109	-0.468676	-0.394107	-0.519466	-0.341952	-0.379486	0.232173	-0.594806	0.178423	-0.201215	-0.176834	0.301742	0.543746	-0.358891	-0.298522	-0.5536	-0.381069	-0.302087	-0.343249	-0.421687	-0.457424	-0.287993	-0.578791	0.490655	0.243541	0.267482	0.344623	-0.324018	-0.316831	-0.528051	-0.402937	0.132343	0.197473	-0.324994	0.243177	-0.586996	0.356898	0.432838	-0.28495	-0.192884	-0.181474	-0.189962	-0.197424	-0.181495	-0.262464
FUSCCTNBC425	Cluster1	-0.37989	-0.404848	-0.276969	0.392037	0.359015	0.31666	0.255061	0.158731	0.268728	-0.227222	0.404404	-0.376811	-0.155919	0.245763	-0.442127	0.366405	0.202621	0.243112	0.599266	-0.153763	0.289876	0.374304	0.260104	0.296669	0.248206	0.16391	-0.404944	-0.198704	0.224186	0.225558	0.5313	0.427471	0.249747	0.162685	0.128799	0.281275	0.467154	-0.205399	0.451608	0.220777	0.388397	0.259625	-0.302158	-0.146288	-0.205898	-0.146517	-0.236231	-0.162424
FUSCCTNBC426	Cluster2	0.198645	0.197958	0.25646	-0.538397	-0.341269	-0.325695	-0.333904	-0.359789	-0.354865	0.265673	-0.452658	0.397666	-0.201847	-0.271153	-0.36273	-0.349299	-0.343284	-0.336819	-0.596334	-0.390847	0.237084	-0.456871	-0.444053	0.258578	0.196283	-0.470282	0.297766	-0.31052	0.284106	0.28726	0.274523	-0.52947	-0.372749	-0.384256	-0.207038	0.179358	0.259378	-0.238106	-0.477792	0.162886	0.332029	-0.362508	0.375556	-0.171299	-0.253537	-0.315139	-0.239849	-0.286894
FUSCCTNBC427	Cluster2	0.432648	0.486917	0.38936	0.142889	-0.229013	-0.17864	-0.197096	0.119202	-0.135569	0.14128	0.314212	-0.254131	0.383019	0.264941	0.359391	-0.220839	-0.287455	-0.350507	0.317549	0.393566	-0.283371	-0.338411	-0.190855	-0.456491	-0.246604	-0.168735	-0.62418	-0.150955	-0.296242	0.158213	-0.466421	0.695937	-0.147028	-0.172438	0.259533	-0.404039	-0.412327	0.195693	-0.234203	-0.347576	-0.593712	-0.15179	-0.31092	0.231701	0.238192	0.186504	0.447424	-0.168606
FUSCCTNBC428	Cluster1	-0.214191	-0.221429	0.219727	0.515057	0.485051	0.413078	0.480664	0.370199	0.361992	-0.210337	0.506584	0.264727	-0.191698	0.177128	-0.229632	0.386036	0.278041	0.441382	0.77367	0.250202	0.252199	0.602008	0.452833	0.566098	0.194867	0.499857	-0.4736	-0.238421	-0.220871	-0.211595	0.241107	-0.329962	0.359897	-0.16147	-0.143907	0.132289	0.283537	-0.289432	0.475928	-0.23301	-0.121481	0.237316	-0.162341	-0.273404	-0.185179	-0.170702	-0.206664	-0.12983
FUSCCTNBC429	Cluster1	-0.314636	-0.267451	0.136763	0.285692	0.347423	0.402932	0.459242	0.335379	0.240515	0.261217	0.356118	-0.643903	-0.344571	-0.343551	0.266343	-0.385939	0.20946	-0.176763	-0.245169	-0.49677	0.311347	-0.163104	0.501071	0.420732	0.227488	0.361504	-0.324096	0.266177	0.319838	0.2188	-0.237414	-0.461789	-0.139282	-0.185424	0.184849	0.344501	0.252103	-0.190504	0.19534	-0.186155	0.287851	0.167413	-0.221905	-0.308437	0.169875	0.154853	-0.252902	0.167552
FUSCCTNBC430	Cluster1	0.203213	0.2997	-0.291923	0.225714	-0.209719	-0.209296	-0.182208	0.112317	0.130457	0.267786	-0.176776	-0.375184	-0.230714	-0.266274	0.247019	0.258804	0.211652	-0.259276	-0.423825	-0.341819	0.372497	-0.361788	0.234547	-0.431216	0.245284	0.161008	-0.475658	0.3632	-0.260285	-0.155224	-0.374435	-0.320789	0.24288	0.165695	-0.300308	-0.257871	0.275534	0.371938	0.253967	-0.447666	-0.566396	0.165742	0.339015	-0.189237	0.197682	-0.141608	-0.238079	0.420185
FUSCCTNBC431	Cluster1	0.267584	0.169519	-0.17405	0.132376	0.189329	0.144586	0.212788	0.158516	0.178961	-0.227851	-0.310958	0.602782	-0.169395	0.226224	0.191102	0.238772	0.154918	-0.143889	0.335287	0.287401	-0.376544	0.305349	-0.216679	-0.291458	0.288661	-0.20326	0.616428	0.346301	0.19087	0.228943	0.327139	-0.560249	0.378985	0.207215	0.335764	0.12461	-0.20615	0.316535	0.251438	-0.185316	0.19134	0.250735	-0.170157	0.197834	0.22311	0.149052	0.266807	0.200662
FUSCCTNBC432	Cluster1	-0.219616	-0.280538	-0.249275	0.4637	0.549379	0.573064	0.57605	0.389093	0.367307	-0.197161	0.517744	-0.217224	-0.189178	0.16934	-0.238318	0.312479	0.3234	0.547752	0.438642	-0.2927	-0.180363	0.455059	0.47991	0.444157	0.190541	0.466421	-0.167363	-0.147303	-0.150947	-0.243793	-0.332333	-0.539562	0.201789	-0.339901	-0.404303	0.156639	-0.203588	-0.339608	0.446771	0.146344	0.341907	-0.181201	-0.352297	-0.370483	-0.345048	-0.32544	-0.273982	-0.355814
FUSCCTNBC434	Cluster2	-0.202895	0.165371	0.229294	-0.209641	0.161792	0.236535	0.36644	0.182225	0.213321	0.432955	0.235733	-0.306154	-0.193592	-0.175981	0.421467	-0.208603	0.281014	0.30712	-0.433765	-0.294993	0.153297	-0.244256	0.297071	0.32102	0.247123	-0.14712	0.243225	0.373308	0.351128	0.344605	0.522533	-0.285422	0.31578	0.164551	-0.231222	0.416022	0.368066	0.333954	0.183581	0.215309	0.525174	-0.176559	0.27021	-0.197564	-0.110571	0.139608	0.174295	0.162757
FUSCCTNBC435	Cluster1	0.458955	0.383192	0.421535	0.10387	0.178333	-0.139123	-0.186894	-0.280651	-0.224875	-0.432832	0.188717	0.584944	0.260339	0.254941	0.187164	0.24882	-0.189781	0.303653	0.412062	0.341095	-0.222589	0.34277	-0.256085	0.246018	-0.288272	-0.268575	0.553364	-0.331271	-0.246781	-0.238939	0.225922	0.45148	0.138588	-0.17689	0.368862	-0.201105	-0.191806	-0.354057	0.283446	0.281509	0.228033	0.225485	-0.195932	0.315967	0.162261	0.17614	0.198495	-0.217974
FUSCCTNBC437	Cluster1	-0.315239	-0.264559	-0.41138	0.228036	0.140726	0.172895	0.26851	-0.175502	-0.194746	0.314885	0.473357	0.394758	-0.431965	0.200421	-0.322659	0.332695	-0.180114	0.248056	-0.312255	-0.311556	0.286556	-0.268076	0.150871	0.308961	0.227453	0.238515	0.379988	-0.227815	0.26502	0.245774	-0.182692	0.343136	-0.285891	-0.264468	-0.298192	0.294485	-0.156998	-0.318426	0.191477	-0.112435	0.356903	-0.362826	-0.298105	-0.352792	-0.250517	-0.23553	-0.290155	-0.243331
FUSCCTNBC438	Cluster2	-0.269763	-0.301851	-0.323379	-0.367544	-0.241961	0.163412	-0.204956	-0.260579	-0.266681	0.258608	0.269144	0.297153	-0.31828	-0.243414	-0.41852	0.514439	-0.226348	-0.338434	-0.477805	-0.376166	-0.222865	0.288131	0.156787	-0.285958	0.21636	-0.227438	0.565809	-0.163688	0.314536	0.419355	0.260988	-0.249645	-0.286287	-0.220315	-0.291042	0.401414	0.227146	0.250246	-0.345752	0.202887	0.537302	-0.300631	0.152559	-0.32736	-0.204763	-0.202215	-0.283635	-0.184055
FUSCCTNBC441	Cluster2	-0.136772	-0.145332	-0.253832	-0.148155	-0.212267	0.15922	-0.234552	-0.158321	-0.152628	0.160476	0.170986	-0.274333	-0.271953	-0.294105	0.241472	-0.287499	-0.307057	-0.303441	-0.218663	-0.25709	0.559104	-0.373191	0.223163	0.212981	0.332615	-0.1714	0.422307	0.186976	0.181659	0.220401	0.50263	-0.379444	0.269918	0.369038	0.166619	0.302008	0.342409	0.335119	-0.219288	-0.302937	0.127862	-0.197549	0.446715	-0.232521	0.161215	0.132103	-0.331345	0.366591
FUSCCTNBC442	Cluster2	-0.374479	-0.272691	-0.339214	-0.249896	-0.324684	-0.324125	-0.318499	-0.272973	-0.289788	0.262199	-0.402643	-0.268136	-0.227071	-0.254022	0.369127	-0.322164	-0.256833	-0.380426	-0.353729	-0.428641	-0.264315	-0.337228	-0.23992	-0.438843	-0.177287	-0.259088	0.235046	0.231246	-0.134856	-0.121069	-0.317968	-0.394622	-0.287201	-0.311743	-0.23964	-0.251298	-0.270221	0.156324	-0.362067	-0.224766	-0.214801	-0.197265	-0.311658	-0.173442	-0.148279	-0.19153	-0.230902	0.218263
FUSCCTNBC443	Cluster1	-0.290428	-0.269258	-0.238714	0.342611	0.448159	0.353205	0.357431	0.195116	0.180555	0.230302	0.319492	0.31642	-0.197698	-0.288856	0.409232	0.255739	0.196731	0.308174	0.507266	-0.311367	-0.35304	0.418735	0.457004	0.359323	-0.231027	0.3827	0.469349	-0.175186	-0.314617	-0.256729	0.271879	-0.379063	0.420837	-0.161372	-0.269956	-0.176914	0.211987	-0.272249	0.40053	-0.20844	0.398145	0.259626	-0.388855	-0.391943	-0.300065	-0.195681	-0.304216	-0.282572
FUSCCTNBC445	Cluster1	-0.224504	-0.289169	-0.244926	-0.493027	-0.262284	-0.334152	-0.400072	-0.199112	0.182627	0.190324	0.240795	0.422455	-0.278597	-0.274276	-0.493689	0.567852	-0.223354	0.289775	-0.30244	0.268566	-0.224865	0.305495	-0.343147	-0.343454	0.188861	-0.27819	0.558404	0.132188	0.221753	0.193044	0.303808	-0.325693	-0.275402	0.293617	0.33998	0.393127	0.347375	0.252324	-0.421901	0.376992	0.520724	-0.200498	0.215592	0.14851	0.215764	0.186054	0.223539	0.21718
FUSCCTNBC448	Cluster1	-0.336006	-0.361879	-0.358364	0.363333	0.408343	0.438337	0.425145	0.335264	0.299154	0.279576	0.444134	0.239208	-0.259093	-0.192475	-0.261363	-0.43056	0.284892	0.413474	0.257242	-0.248302	0.184629	0.284273	0.412997	0.424025	0.226377	0.378283	0.221682	0.267096	0.316953	0.267316	0.253399	-0.378899	0.377366	-0.164259	-0.321988	0.263999	0.360223	0.250502	0.435514	-0.139448	0.262886	0.143532	0.495011	-0.147259	-0.186502	-0.162538	-0.195625	-0.146776
FUSCCTNBC449	Cluster1	-0.17565	-0.190974	-0.253568	0.430052	0.444359	0.461173	0.372727	0.283257	0.274843	0.198886	0.576876	0.209486	-0.249308	-0.17188	-0.419403	-0.39411	0.229468	0.409783	0.599161	0.189333	-0.188179	0.469774	0.427405	0.269888	-0.162794	0.434869	-0.215511	-0.148569	0.177416	0.240279	-0.208998	0.477865	0.20508	-0.322176	-0.223761	-0.179008	-0.211609	-0.219888	0.48353	0.125116	0.0910656	0.227299	-0.23411	-0.317921	-0.250878	-0.211969	0.178357	0.131132
FUSCCTNBC450	Cluster1	0.201464	0.206906	0.237098	0.253096	0.206528	0.176626	0.180596	0.171175	-0.15654	0.166493	0.181335	-0.392077	-0.274949	-0.300792	0.279825	0.260247	0.208717	0.226097	0.184722	0.211296	0.522782	0.291321	-0.244058	0.287561	-0.237429	0.268561	-0.480894	-0.270793	0.276192	-0.176218	0.196092	-0.424939	0.226044	0.137465	-0.210395	0.224874	0.255829	-0.266316	0.263287	-0.223258	-0.282003	0.169593	0.300941	-0.229931	0.204023	0.152522	-0.33834	0.311534
FUSCCTNBC451	Cluster2	0.354815	0.410838	0.444865	-0.193979	-0.275005	-0.19825	-0.164511	0.232189	0.212573	-0.363401	0.328298	-0.225414	0.350672	-0.200843	0.350477	0.306279	-0.254692	-0.364042	-0.493936	0.124101	0.511048	-0.303221	-0.205102	-0.285031	0.223872	0.216623	-0.632093	0.202609	0.293095	0.262118	0.131396	0.379345	-0.226981	0.216293	0.354789	-0.253973	0.213396	-0.177696	-0.35173	-0.234197	-0.420368	0.159995	0.257939	0.263459	0.302631	0.275319	0.245257	0.294535
FUSCCTNBC452	Cluster1	0.313743	0.317131	0.25715	0.452312	0.263685	0.109054	-0.110673	0.142074	0.194831	0.325845	0.618848	0.26076	-0.30744	0.205975	0.224602	0.250234	0.262021	0.246479	0.505333	-0.284387	0.26189	0.451041	0.143691	0.204946	0.253496	0.241279	0.365954	0.260608	0.173914	0.318063	0.42995	0.369151	0.425711	0.332973	0.23206	0.187553	0.180629	0.34403	0.468806	-0.318359	0.143668	0.194633	-0.318947	-0.296374	0.139163	-0.129299	0.167934	0.298835
FUSCCTNBC453	Cluster2	0.454442	0.413893	0.421717	0.105888	0.211497	0.117565	0.137442	0.263162	0.322107	0.223507	0.41942	-0.298736	0.194165	-0.253032	0.509589	0.346397	-0.23114	-0.258478	0.312527	0.369618	0.499066	0.267892	-0.12825	-0.302456	0.393562	0.298105	-0.505771	0.355673	0.437444	0.408371	0.472589	0.363197	0.255347	0.344323	0.427235	0.261257	0.34687	0.342871	-0.132122	-0.372984	-0.404567	0.289948	0.279341	0.234767	0.375639	0.364531	0.235839	0.355839
FUSCCTNBC455	Cluster1	0.185938	-0.14746	0.249597	0.290522	0.289729	0.208691	0.161646	0.183991	0.242213	0.334072	-0.290266	0.48014	0.136817	0.269837	-0.323832	0.406576	0.210957	0.388426	0.511573	0.304312	-0.240082	0.270363	-0.111181	-0.197825	0.147522	0.119292	0.573675	0.165681	-0.182894	0.177976	-0.257801	0.398672	0.232479	-0.143968	0.285953	-0.137511	0.19835	-0.111484	0.397707	0.214879	0.400543	0.228523	-0.248492	0.208123	0.209146	0.2303	-0.164749	-0.179874
FUSCCTNBC456	Cluster1	0.192689	0.310258	-0.201909	-0.347015	-0.416918	-0.35049	-0.429407	-0.241206	-0.407856	0.272183	-0.540642	-0.342588	-0.132145	-0.366684	-0.289841	0.255697	-0.157061	-0.305377	-0.581231	-0.46591	0.251356	-0.449018	-0.332538	-0.471582	-0.192297	-0.313279	-0.640358	0.323587	-0.210114	-0.25628	-0.482352	0.374271	-0.319218	-0.220759	-0.336158	-0.303947	0.22153	-0.17386	-0.369037	-0.372249	-0.589082	-0.274343	0.260793	-0.25025	0.442811	0.275202	-0.229965	0.258613
FUSCCTNBC457	Cluster2	-0.26597	-0.31143	-0.1821	0.316513	0.164759	0.350262	0.156447	0.243471	-0.174016	-0.200917	0.355253	-0.509511	-0.356186	-0.217692	-0.463281	0.236023	-0.189124	0.156135	-0.556063	-0.276895	0.262626	-0.247766	0.348146	0.342822	0.179838	0.186215	0.438663	0.210235	0.388549	0.168823	-0.310617	-0.229809	0.167074	-0.313392	-0.283406	0.342256	0.423183	-0.317652	0.139325	0.256575	0.534011	-0.258431	0.288967	-0.372208	-0.265835	-0.279846	-0.31238	-0.322982
FUSCCTNBC458	Cluster1	-0.258207	-0.180614	-0.223784	-0.166775	0.116583	0.181199	0.156721	0.180361	0.250638	0.203083	0.41622	0.376061	0.197891	-0.235297	0.206462	-0.311458	0.16642	-0.367106	0.226489	0.28172	0.406866	-0.248249	0.256849	-0.304311	0.310776	0.301495	-0.391084	0.152804	0.320455	0.361963	0.360832	-0.322604	-0.217802	0.180358	-0.18059	0.224819	0.458038	0.208841	-0.174267	0.283128	0.300195	-0.154792	0.258098	0.155501	-0.208597	-0.201297	-0.162956	0.357019
FUSCCTNBC460	Cluster1	0.431162	0.446626	0.409009	0.212121	-0.119285	0.245208	-0.156124	0.233246	-0.144973	0.163366	0.380183	-0.273593	0.278542	-0.236272	0.4083	0.204012	0.141044	0.186551	-0.419492	-0.20005	0.331124	-0.242288	0.194692	-0.185473	0.227843	0.122382	-0.278388	0.281463	0.214863	0.3146	0.308949	0.352131	0.210988	-0.208573	0.177245	0.122318	-0.166764	0.324315	0.181475	-0.273602	-0.143817	0.209119	0.20863	0.218195	0.284601	0.252543	0.310919	0.244605
FUSCCTNBC461	Cluster1	0.157965	-0.193052	-0.127088	-0.36032	0.094005	0.14301	0.142474	0.169706	-0.176249	-0.395304	-0.36042	0.422685	-0.432538	-0.186817	-0.193654	0.297681	-0.193068	-0.234839	0.305433	0.256446	0.162254	0.346986	-0.263214	0.267596	0.2477	-0.155804	0.691774	-0.300151	0.17693	-0.198733	-0.363065	0.340706	-0.295076	-0.1934	0.240632	0.287705	-0.217393	-0.382075	-0.184896	0.311936	0.490916	-0.26841	-0.318417	0.228239	-0.211915	-0.15874	-0.253937	-0.30776
FUSCCTNBC462	Cluster1	0.28636	0.346719	-0.167438	0.251217	-0.160899	0.175838	0.157429	0.197698	-0.120544	0.325524	0.366473	-0.375722	0.161003	-0.192379	0.234883	0.405329	0.282572	-0.190454	-0.289506	-0.291455	0.308127	-0.462152	0.355366	-0.380865	0.336929	0.409355	-0.654067	0.356566	0.158256	0.207918	-0.232379	0.471119	0.250714	0.28283	-0.361741	-0.283447	0.235333	0.384574	0.326393	-0.370683	-0.54161	0.147666	-0.174036	-0.18783	0.299322	0.200395	-0.190116	0.323423
FUSCCTNBC463	Cluster1	-0.23582	0.200029	-0.231449	-0.159057	-0.260574	-0.197514	-0.181522	-0.207797	-0.269644	-0.18584	-0.494263	0.350138	-0.368344	-0.259608	-0.247531	0.309162	-0.256364	-0.262959	-0.489887	-0.362887	-0.253132	-0.380975	-0.237196	-0.327373	-0.14816	0.225569	-0.726987	0.131129	0.239923	-0.169709	-0.603174	-0.592602	-0.498971	-0.430976	-0.41874	-0.233701	-0.237972	-0.387959	-0.374928	-0.218264	-0.352524	-0.389205	0.264594	-0.286276	-0.306946	-0.33779	-0.233032	-0.291437
FUSCCTNBC465	Cluster2	0.427677	0.43612	0.363757	-0.257389	-0.298553	-0.297588	-0.327777	-0.189347	-0.23948	-0.342482	-0.357748	-0.639197	0.252702	-0.354432	0.359627	0.401507	-0.292953	-0.347403	-0.57216	-0.291034	0.326234	-0.373979	-0.286332	-0.343351	-0.325689	-0.253967	-0.683522	-0.324028	-0.225429	-0.28023	-0.425348	-0.30474	-0.272848	-0.190958	0.231311	-0.36233	-0.201641	-0.355122	-0.388166	-0.298692	-0.499605	-0.231446	-0.19301	-0.174799	0.222621	0.172566	-0.259054	0.312021
FUSCCTNBC466	Cluster2	-0.211445	-0.247666	-0.296579	-0.460998	-0.388625	-0.301701	-0.231598	-0.280602	-0.247354	-0.209159	-0.566359	0.265644	-0.29073	-0.257429	-0.315081	0.41376	-0.236188	-0.420507	-0.500287	-0.271795	-0.391796	-0.356874	-0.388457	-0.400147	0.238288	-0.291292	0.482461	0.287783	0.316083	0.269687	-0.368133	-0.344588	-0.426186	-0.189309	-0.183787	0.255514	0.12649	-0.319801	-0.384428	0.198455	0.42679	-0.367121	-0.263148	-0.231465	-0.131758	-0.156748	-0.142708	-0.253346
FUSCCTNBC467	Cluster1	-0.279875	-0.262316	-0.162437	-0.344558	-0.193651	-0.164413	-0.162419	-0.187786	-0.222108	0.209458	-0.272673	-0.313228	-0.29636	-0.29803	-0.167989	-0.247594	-0.212199	0.214529	0.281294	-0.295038	-0.210591	-0.332462	-0.200403	0.388931	-0.283926	-0.240267	-0.484416	-0.275199	0.281761	-0.211574	-0.322875	-0.691612	-0.307201	-0.389999	-0.282385	0.200966	0.31022	-0.159424	-0.370476	-0.189137	0.278127	-0.338428	0.198764	-0.361615	-0.224095	-0.256562	-0.420222	-0.155911
FUSCCTNBC468	Cluster1	0.317511	0.397769	0.258622	0.337903	0.304866	0.332863	0.401552	0.339394	0.311808	0.18798	0.58524	-0.496294	0.353771	0.286926	0.288548	-0.221786	0.12136	0.158551	0.423211	-0.189259	0.460025	-0.341077	0.380085	0.218596	0.214744	0.358341	-0.522042	0.216093	0.253623	0.314638	-0.172216	-0.232757	0.263005	0.167171	0.301622	0.177425	0.306094	0.354948	0.357217	-0.235554	-0.396424	0.256911	-0.275045	0.122001	0.221628	0.171789	0.213347	0.289037
FUSCCTNBC469	Cluster2	0.167252	0.181456	0.298694	-0.503128	-0.432175	-0.361507	-0.341507	-0.204723	-0.222596	0.144147	-0.518919	-0.282089	0.30346	0.201701	0.272314	-0.358531	-0.290657	-0.309831	-0.58425	0.277684	0.317159	-0.404194	-0.382071	-0.292875	0.249027	-0.362591	0.363618	0.404403	0.44987	0.329032	-0.265327	0.446929	-0.35712	-0.274689	0.149319	0.15908	-0.143573	0.17516	-0.459977	0.152522	-0.171861	-0.270593	0.204529	0.158292	0.21154	0.176463	-0.170134	0.124806
FUSCCTNBC470	Cluster1	0.3812	0.327493	0.314998	0.501827	0.44528	0.387133	0.52602	0.450475	0.527526	0.34097	0.495903	-0.246179	0.508786	0.488477	0.341764	0.253681	0.424072	0.296526	0.56997	0.603086	0.519918	0.421765	0.459112	0.20932	0.554857	0.509992	-0.274457	0.413866	0.350424	0.46864	0.375522	0.830325	0.521309	0.400674	0.219491	-0.183257	0.152169	0.503157	0.496981	-0.242895	-0.438758	0.419227	0.395014	0.375774	0.310664	0.230719	0.316223	0.332357
FUSCCTNBC471	Cluster2	0.342628	0.383197	0.486298	-0.204355	-0.255512	-0.240376	-0.23378	0.146294	0.221934	-0.273986	-0.30087	-0.41356	0.231728	-0.199833	0.311632	0.484262	-0.204268	-0.234797	-0.289928	0.298309	0.376148	0.346725	-0.306779	-0.269511	0.256034	-0.236352	-0.266229	0.193615	0.392789	0.285032	0.326932	0.414969	0.196484	0.29666	0.350447	0.157033	0.296809	0.295206	-0.232082	-0.267933	-0.381064	0.230816	0.21631	0.276665	0.281227	0.265448	0.314815	0.353276
FUSCCTNBC472	Cluster1	0.339339	0.354638	0.36325	0.541471	0.444739	0.454037	0.471404	0.441973	0.267338	0.202012	0.423015	-0.412992	0.262137	-0.168502	0.204889	0.420015	0.225834	0.322083	-0.237489	-0.312358	0.23842	-0.168981	0.541019	0.382128	0.264358	0.422671	-0.480459	0.438908	0.235858	0.186508	-0.16299	0.485183	0.159573	-0.185932	-0.213083	-0.259563	0.173645	-0.199038	0.290648	-0.394571	-0.472411	0.209006	-0.257974	-0.218632	0.288738	0.195702	0.20466	-0.131461
FUSCCTNBC473	Cluster1	0.352606	0.357478	0.212678	0.377171	0.316133	0.272292	0.305515	0.218162	0.184457	0.210273	0.35639	-0.306819	0.250707	0.185397	-0.231927	0.323013	0.263623	0.302237	0.43606	0.171321	0.200537	-0.386448	0.277866	-0.230891	0.166995	0.296984	-0.384825	-0.152201	-0.175091	-0.194133	-0.393232	0.511934	0.344337	-0.188933	0.179664	-0.331366	0.248445	0.164812	0.474095	-0.305874	-0.508047	0.208765	0.141765	-0.222598	0.21697	-0.1577	-0.190059	0.254029
FUSCCTNBC474	Cluster2	0.268745	0.287225	-0.322959	0.260978	-0.124783	0.10911	0.150473	0.192345	-0.233767	0.2443	0.480176	0.288452	-0.396325	-0.260895	-0.341204	0.337404	0.2232	0.249751	-0.338225	-0.356878	-0.303803	-0.231431	0.303426	0.173483	0.299444	0.442536	-0.494424	0.403212	0.16933	0.265951	-0.274472	-0.499246	0.234592	-0.141392	-0.271879	-0.159211	0.319696	0.403321	-0.121684	-0.450241	-0.439755	0.144837	0.217617	-0.279841	0.182385	-0.197111	-0.147171	0.206655
FUSCCTNBC475	Cluster2	0.259459	0.311513	-0.275522	-0.188929	-0.39113	-0.363357	-0.360218	-0.282538	-0.236525	0.279638	0.294138	-0.3222	-0.176168	-0.203471	0.247225	-0.328926	-0.275278	-0.413329	-0.425794	-0.187697	0.434515	-0.50294	-0.335222	-0.492896	0.207599	-0.328438	-0.514993	-0.191317	0.19461	0.293758	0.395159	0.420289	-0.190244	0.391961	0.294608	-0.174678	0.389699	0.438203	-0.278443	-0.287324	-0.457145	-0.251428	0.276559	-0.254763	0.290593	0.201652	-0.189706	0.525198
FUSCCTNBC476	Cluster2	-0.242091	-0.170695	0.183242	-0.339347	-0.266168	-0.307248	-0.373575	-0.236354	-0.293029	-0.321868	-0.575553	-0.375135	-0.182793	-0.2985	0.434163	0.328785	-0.252294	-0.252887	-0.490773	-0.325682	-0.309619	-0.349179	-0.414119	-0.379342	-0.249155	-0.292572	-0.387627	0.254431	0.234343	-0.199997	-0.226551	0.434832	-0.280703	-0.249848	-0.317916	-0.183394	-0.217094	0.162918	-0.294216	-0.269784	-0.326385	-0.183772	-0.242192	-0.271642	0.286229	0.219783	-0.322114	0.214337
FUSCCTNBC477	Cluster2	0.430987	0.489105	-0.206002	0.195968	-0.154807	-0.253714	-0.252629	-0.180258	-0.289744	0.29491	-0.326598	0.248324	-0.207025	-0.357479	-0.271799	-0.186256	-0.279782	-0.364652	-0.406632	-0.367374	-0.292279	-0.510429	0.145985	-0.610202	-0.176008	-0.183746	-0.570615	0.225238	-0.294445	-0.381086	-0.395927	-0.38838	-0.341384	-0.260368	-0.393419	-0.365764	-0.154231	0.218144	-0.272149	-0.398401	-0.613184	-0.256994	-0.250248	-0.178279	-0.137329	-0.240358	-0.234202	0.243383
FUSCCTNBC478	Cluster1	-0.275516	-0.29319	-0.363181	0.529296	0.366459	0.322293	0.323725	0.247349	0.213799	0.291415	0.615311	0.181968	-0.18527	-0.26703	0.342328	-0.297128	-0.157282	0.229169	-0.301516	-0.183	-0.370801	-0.253733	0.420389	-0.188387	-0.205892	0.318968	-0.313699	0.208719	-0.33063	0.186439	0.206401	-0.460537	-0.125263	-0.216315	-0.38431	-0.121992	-0.325561	0.253809	0.290617	-0.368499	-0.204199	-0.174979	-0.365629	-0.368997	-0.400151	-0.402297	-0.236254	-0.163078
FUSCCTNBC479	Cluster1	0.209916	0.301396	-0.270563	-0.218847	-0.292331	-0.138956	-0.272854	0.177776	-0.312536	0.226732	-0.508375	-0.477391	0.240823	-0.191996	-0.229195	-0.270835	-0.322589	-0.362357	-0.417809	-0.374076	-0.197392	-0.327194	0.143853	-0.468121	0.151457	0.233945	-0.622101	0.359191	0.281586	-0.195068	-0.508412	-0.26108	-0.382765	-0.211723	-0.364438	-0.271994	0.190392	-0.205526	-0.404585	-0.376018	-0.55789	-0.224862	-0.222023	-0.215941	0.486235	0.344746	-0.246598	0.209355
FUSCCTNBC480	Cluster1	0.141651	0.206755	-0.225997	0.410765	0.414125	0.405585	0.332294	0.295596	0.205769	0.188565	0.368795	0.313758	0.171229	-0.257387	-0.356617	-0.148847	0.143867	0.247325	0.274404	-0.363955	-0.389119	-0.190147	0.488798	0.23279	-0.110127	0.489461	-0.492207	0.228413	0.160378	-0.252841	-0.405584	-0.344116	-0.292276	-0.320341	-0.344389	-0.262215	-0.288916	-0.317757	0.334932	-0.339623	-0.325356	0.198927	-0.503807	-0.292851	-0.256274	-0.258956	-0.180825	-0.228424
FUSCCTNBC481	Cluster2	-0.316551	-0.250816	0.191027	0.216269	-0.160038	0.300191	0.282202	0.247838	0.250061	0.27058	0.218852	-0.287395	0.186131	0.287092	0.245396	-0.519164	0.199187	0.28402	-0.43313	0.194546	0.513908	0.312975	0.335834	-0.25654	0.394535	0.155412	0.349877	0.266252	0.297907	0.255435	-0.190095	-0.253583	-0.246215	-0.233861	0.187909	0.22891	0.176153	-0.253719	0.114559	0.251636	0.17336	-0.163319	-0.227526	-0.245365	0.178591	0.185602	-0.155825	-0.129245
FUSCCTNBC482	Cluster1	0.129519	-0.173656	0.315352	-0.328478	0.224485	0.244044	0.212163	0.183407	0.200505	-0.150176	0.305949	0.504325	-0.370815	0.265771	-0.194615	-0.238812	0.206348	0.331115	-0.285555	-0.38792	0.334704	0.242004	0.170672	0.366533	0.371869	-0.239601	0.582916	0.190556	0.365749	0.373464	0.299827	-0.455129	0.313458	0.245298	0.356649	0.460391	0.244783	0.219207	0.17695	0.338992	0.587319	-0.184215	0.289459	-0.166036	-0.143279	0.182778	0.193237	-0.309159
FUSCCTNBC483	Cluster1	0.307239	0.412596	0.205842	-0.228928	-0.337805	-0.386479	-0.420323	-0.23931	-0.336682	0.293945	-0.478412	-0.321204	0.249761	-0.215328	-0.317992	0.296427	-0.195611	-0.368547	-0.310756	-0.288995	0.272473	-0.467071	-0.213871	-0.445317	0.146023	-0.223064	-0.762727	0.34423	0.192211	-0.278983	-0.29148	0.331612	0.286001	0.247366	-0.229611	-0.35155	-0.167953	0.198297	0.182536	-0.338243	-0.585163	0.195207	0.213022	-0.139011	0.512836	0.414286	0.330064	0.330718
FUSCCTNBC484	Cluster1	-0.220239	-0.262444	-0.221224	0.367294	0.404409	0.358982	0.380379	0.353271	0.311625	0.157575	0.281057	-0.231197	-0.278909	-0.354491	-0.26333	0.385016	0.18195	0.223113	0.251138	-0.350149	0.264652	0.415089	0.374935	0.339298	-0.18766	0.372886	-0.292266	-0.182109	0.313857	-0.138769	0.239407	-0.749142	0.153437	-0.267944	-0.319627	0.190181	0.377766	-0.34352	0.294605	-0.227655	0.209973	0.143649	0.153735	-0.331499	-0.274484	-0.249986	-0.372645	-0.172747
FUSCCTNBC485	Cluster1	0.366555	0.425133	-0.178021	0.222082	-0.155042	-0.201962	-0.134192	0.321767	0.227716	0.259891	0.23353	-0.390815	0.362515	0.257076	0.559097	-0.156118	0.230949	-0.360142	-0.52487	0.26501	0.202186	-0.461727	-0.117658	-0.404014	0.158012	0.247645	-0.376335	0.471467	-0.179097	0.192298	0.34276	-0.333138	0.128988	0.184572	-0.235938	-0.284642	0.19404	0.339832	0.169233	-0.460559	-0.526722	0.220748	0.301151	0.260968	0.270307	0.153528	0.25638	0.352534
FUSCCTNBC486	Cluster2	0.179787	-0.232506	0.32022	-0.282867	-0.220005	-0.295787	-0.15691	0.208889	0.315414	-0.272856	0.229121	-0.429161	0.213825	0.301805	-0.244459	-0.381103	0.243504	0.240229	0.282932	0.383466	0.517215	0.353324	-0.292977	-0.16912	0.315605	-0.153954	0.364062	0.216092	0.318767	0.278772	0.187289	-0.327526	0.223292	0.304093	0.205633	0.228085	0.210104	0.251038	0.199327	0.183043	0.213206	0.190848	-0.148595	0.268199	0.309095	0.317884	-0.18372	0.180392
FUSCCTNBC487	Cluster2	-0.195789	-0.156467	0.137876	-0.256737	-0.22494	-0.281542	-0.235801	-0.132069	0.223925	0.254436	-0.254232	-0.488132	-0.241998	-0.239275	0.305567	0.386169	-0.215812	-0.148158	-0.24708	-0.203592	0.39773	-0.404681	-0.297602	-0.402734	0.290984	-0.224414	0.447688	-0.268739	-0.197735	0.342909	0.341602	0.306079	0.191769	0.307127	-0.289646	0.202607	-0.122036	0.202267	0.240885	-0.291449	-0.154061	-0.167634	0.243213	-0.425743	-0.180125	-0.176455	-0.281662	0.393233
FUSCCTNBC488	Cluster2	-0.120436	0.156081	-0.128886	-0.463904	-0.428819	-0.369508	-0.380703	-0.29499	-0.337862	-0.236295	-0.288446	-0.377241	0.173592	-0.219429	0.2909	-0.57978	-0.357244	-0.510588	-0.4786	-0.276077	0.387116	-0.437689	-0.387128	-0.478431	-0.223995	-0.428925	-0.486193	0.295004	0.338463	-0.250275	-0.247512	-0.442676	-0.431537	-0.245204	-0.144165	-0.173428	-0.183236	-0.174597	-0.44428	-0.195481	-0.241927	-0.326907	-0.268415	0.185883	0.197948	0.222749	-0.203773	0.134814
FUSCCTNBC489	Cluster2	-0.209295	-0.158354	-0.353972	-0.353472	-0.464692	-0.385006	-0.420908	-0.287229	-0.327489	0.278984	-0.30614	-0.34678	-0.364648	-0.311853	0.189009	-0.199661	-0.305455	-0.416851	-0.603912	-0.303493	-0.270827	-0.509164	-0.385837	-0.454399	-0.252729	-0.454511	0.28201	-0.21765	-0.130201	-0.22835	0.340833	-0.47304	-0.433527	-0.28035	-0.457211	0.182039	0.352579	0.194186	-0.369886	-0.297959	-0.233132	-0.398906	0.294824	-0.276816	-0.237477	-0.278194	-0.363548	0.211614
FUSCCTNBC490	Cluster2	0.278959	0.173025	0.165294	-0.377494	-0.205154	-0.16072	0.188775	-0.229825	-0.198129	-0.171961	0.290847	0.420745	-0.23366	0.298572	-0.307892	0.396855	0.164444	0.226827	-0.380302	0.236592	-0.256366	-0.274688	-0.223951	0.211213	0.355824	-0.198574	0.574497	-0.253939	0.344745	0.339716	-0.237685	0.244725	-0.149733	0.134191	0.336192	0.31183	-0.291101	0.216011	-0.253657	0.328551	0.486235	0.199342	-0.230091	0.282037	0.188241	0.182182	0.269952	-0.209909
FUSCCTNBC491	Cluster1	0.360754	0.407862	0.332793	0.440131	0.126588	0.203294	0.256428	0.278135	0.232514	0.198353	0.303471	-0.276316	0.359486	0.271487	0.268144	-0.36411	-0.131632	-0.271774	0.247793	0.263169	-0.200505	-0.150714	0.148	-0.364155	0.145419	0.200212	-0.326243	0.296533	-0.205547	0.212993	0.295995	0.365197	0.507461	0.235931	0.385165	-0.222141	-0.289275	0.449608	0.267408	-0.379358	-0.525457	0.283278	-0.229019	0.291166	0.270581	0.228462	0.365073	0.318839
FUSCCTNBC492	Cluster1	0.378621	0.325068	0.160222	0.209501	0.0985602	0.131139	0.127283	0.228289	0.173087	0.279827	0.503536	-0.420392	0.26092	-0.254568	0.360388	0.215035	-0.232737	-0.293866	-0.348901	-0.232625	0.314286	0.169998	0.190603	-0.416144	0.351969	0.158207	0.347732	-0.179497	0.143271	0.32043	0.279615	-0.517685	-0.28272	-0.187984	-0.268572	0.250661	0.231584	0.311079	0.198918	-0.265122	-0.118674	0.152987	0.180737	0.19038	-0.141224	-0.170487	-0.179696	0.307933
FUSCCTNBC493	Cluster2	-0.190345	-0.182342	-0.386708	-0.278067	-0.230671	-0.129271	-0.277466	-0.173454	-0.236853	0.220559	-0.388362	-0.297785	-0.436222	-0.3666	-0.403675	0.385443	-0.301668	-0.448237	-0.633027	-0.480492	0.363079	-0.556961	0.128108	-0.384695	-0.188741	-0.232028	-0.214813	0.163917	-0.175847	-0.206891	-0.301241	-0.487173	-0.292899	-0.283819	-0.362966	0.178525	0.262188	-0.177113	-0.377524	-0.251624	0.0975854	-0.349507	0.265218	-0.331233	-0.229094	-0.269939	-0.419767	0.175358
FUSCCTNBC494	Cluster1	0.401004	0.342077	0.250566	-0.283607	-0.134443	-0.258032	0.184289	0.205977	0.203417	-0.164258	0.379676	-0.496821	0.271493	0.28739	0.306734	-0.229826	0.249456	0.337012	0.290582	0.420669	0.374123	-0.269717	-0.257706	0.178482	0.305581	0.106018	0.460732	0.288798	0.332749	0.322304	0.302675	0.476529	0.382744	0.366928	0.422277	0.17655	-0.265951	0.38607	0.291961	-0.131682	-0.231608	0.346422	0.261545	0.278358	0.306927	0.279606	0.421972	0.246329
FUSCCTNBC495	Cluster1	0.171872	-0.211573	-0.277286	0.417277	0.171463	0.24432	0.310376	0.223013	0.353061	0.217034	0.506092	-0.454423	0.237043	0.200153	0.460326	0.253032	-0.157105	-0.292713	0.434819	0.276813	0.452535	0.233343	0.217786	-0.215935	0.240573	0.260366	-0.460666	-0.239592	0.273282	0.228139	0.479621	0.610221	0.262985	0.248479	0.182181	0.179408	0.284283	0.381444	0.395729	-0.311614	0.105113	0.18553	0.228195	0.186085	-0.187709	-0.257421	-0.167986	0.294602
[truncated: 34 more columns]

## Sheet: Table S5
Supplementary table 5. FerrScore in patients with TNBC in FUSCC cohort
project_ID	Cluster	FerrScore	Group
FUSCCTNBC001	Cluster1	0.990347	Low
FUSCCTNBC003	Cluster2	6.0118	High
FUSCCTNBC004	Cluster1	1.28146	Low
FUSCCTNBC005	Cluster2	3.72097	High
FUSCCTNBC006	Cluster2	4.09185	High
FUSCCTNBC007	Cluster1	2.45215	Low
FUSCCTNBC008	Cluster1	2.66774	High
FUSCCTNBC009	Cluster2	4.76286	High
FUSCCTNBC010	Cluster1	1.61337	Low
FUSCCTNBC011	Cluster1	0.893476	Low
FUSCCTNBC012	Cluster1	2.90115	High
FUSCCTNBC013	Cluster2	2.20027	Low
FUSCCTNBC015	Cluster2	3.14608	High
FUSCCTNBC016	Cluster2	4.24353	High
FUSCCTNBC017	Cluster1	1.31734	Low
FUSCCTNBC018	Cluster1	1.2732	Low
FUSCCTNBC019	Cluster1	2.11485	Low
FUSCCTNBC021	Cluster1	0.840884	Low
FUSCCTNBC022	Cluster2	3.00217	High
FUSCCTNBC023	Cluster1	1.31011	Low
FUSCCTNBC024	Cluster2	4.87339	High
FUSCCTNBC025	Cluster2	3.3229	High
FUSCCTNBC026	Cluster2	2.9499	High
FUSCCTNBC027	Cluster2	4.36254	High
FUSCCTNBC028	Cluster1	1.81052	Low
FUSCCTNBC030	Cluster1	1.49789	Low
FUSCCTNBC031	Cluster1	1.23287	Low
FUSCCTNBC032	Cluster2	4.34292	High
FUSCCTNBC033	Cluster1	0.736164	Low
FUSCCTNBC034	Cluster2	4.43725	High
FUSCCTNBC036	Cluster2	2.61737	Low
FUSCCTNBC037	Cluster1	0.744353	Low
FUSCCTNBC038	Cluster2	2.23067	Low
FUSCCTNBC039	Cluster2	3.10931	High
FUSCCTNBC040	Cluster2	2.25472	Low
FUSCCTNBC041	Cluster1	1.1833	Low
FUSCCTNBC042	Cluster2	2.01701	Low
FUSCCTNBC043	Cluster1	1.45742	Low
FUSCCTNBC044	Cluster1	1.80608	Low
FUSCCTNBC045	Cluster2	3.38326	High
FUSCCTNBC046	Cluster1	1.69921	Low
FUSCCTNBC047	Cluster2	1.89869	Low
FUSCCTNBC048	Cluster1	1.8192	Low
FUSCCTNBC050	Cluster2	7.24781	High
FUSCCTNBC052	Cluster1	0.874115	Low
FUSCCTNBC054	Cluster2	3.83925	High
FUSCCTNBC055	Cluster1	0.82039	Low
FUSCCTNBC056	Cluster2	4.31529	High
FUSCCTNBC057	Cluster1	2.50115	Low
FUSCCTNBC058	Cluster2	4.75035	High
FUSCCTNBC059	Cluster2	5.81572	High
FUSCCTNBC063	Cluster1	1.36332	Low
FUSCCTNBC065	Cluster2	2.94456	High
FUSCCTNBC066	Cluster2	4.3602	High
FUSCCTNBC068	Cluster1	2.53812	Low
FUSCCTNBC070	Cluster1	2.78718	High
FUSCCTNBC072	Cluster1	1.99868	Low
FUSCCTNBC073	Cluster2	2.67847	High
FUSCCTNBC075	Cluster1	1.50079	Low
FUSCCTNBC076	Cluster1	1.75777	Low
FUSCCTNBC078	Cluster1	1.45894	Low
FUSCCTNBC079	Cluster1	1.81232	Low
FUSCCTNBC080	Cluster1	2.11963	Low
FUSCCTNBC081	Cluster1	0.480935	Low
FUSCCTNBC083	Cluster2	1.69932	Low
FUSCCTNBC084	Cluster1	0.823904	Low
FUSCCTNBC085	Cluster2	3.57706	High
FUSCCTNBC086	Cluster2	3.13051	High
FUSCCTNBC087	Cluster2	2.23848	Low
FUSCCTNBC088	Cluster2	4.00907	High
FUSCCTNBC090	Cluster2	3.38391	High
FUSCCTNBC091	Cluster2	3.21776	High
FUSCCTNBC092	Cluster2	2.66157	High
FUSCCTNBC093	Cluster2	2.98656	High
FUSCCTNBC095	Cluster2	5.77755	High
FUSCCTNBC096	Cluster2	6.90791	High
FUSCCTNBC097	Cluster2	3.10141	High
FUSCCTNBC098	Cluster1	0.568143	Low
FUSCCTNBC099	Cluster2	7.38944	High
FUSCCTNBC100	Cluster1	1.30941	Low
FUSCCTNBC101	Cluster2	2.41734	Low
FUSCCTNBC102	Cluster1	2.01633	Low
FUSCCTNBC103	Cluster1	2.37883	Low
FUSCCTNBC105	Cluster1	1.27496	Low
FUSCCTNBC107	Cluster1	0.870357	Low
FUSCCTNBC113	Cluster1	3.79854	High
FUSCCTNBC116	Cluster2	6.04206	High
FUSCCTNBC118	Cluster1	1.81498	Low
FUSCCTNBC119	Cluster1	2.13601	Low
FUSCCTNBC121	Cluster2	2.87033	High
FUSCCTNBC123	Cluster1	0.912218	Low
FUSCCTNBC125	Cluster2	7.5181	High
FUSCCTNBC128	Cluster2	2.17774	Low
FUSCCTNBC129	Cluster2	5.52085	High
FUSCCTNBC130	Cluster2	8.29374	High
FUSCCTNBC131	Cluster2	3.90318	High
FUSCCTNBC132	Cluster1	2.38562	Low
FUSCCTNBC134	Cluster1	1.6191	Low
FUSCCTNBC135	Cluster1	2.07189	Low
FUSCCTNBC136	Cluster1	1.50259	Low
FUSCCTNBC137	Cluster1	0.740409	Low
FUSCCTNBC138	Cluster1	2.18637	Low
FUSCCTNBC140	Cluster1	1.46697	Low
FUSCCTNBC142	Cluster1	1.36201	Low
FUSCCTNBC143	Cluster2	4.86203	High
FUSCCTNBC145	Cluster2	4.67659	High
FUSCCTNBC146	Cluster2	3.24497	High
FUSCCTNBC147	Cluster1	1.23461	Low
FUSCCTNBC148	Cluster2	8.30544	High
FUSCCTNBC149	Cluster2	7.36637	High
FUSCCTNBC150	Cluster2	2.13892	Low
FUSCCTNBC152	Cluster2	3.37047	High
FUSCCTNBC154	Cluster2	3.32154	High
FUSCCTNBC155	Cluster2	4.44548	High
FUSCCTNBC156	Cluster1	2.18262	Low
FUSCCTNBC158	Cluster1	1.32673	Low
FUSCCTNBC159	Cluster1	2.4486	Low
FUSCCTNBC160	Cluster1	2.75051	High
FUSCCTNBC161	Cluster1	4.40067	High
FUSCCTNBC163	Cluster1	1.17122	Low
FUSCCTNBC164	Cluster2	3.21208	High
FUSCCTNBC165	Cluster2	3.74692	High
FUSCCTNBC166	Cluster1	1.66503	Low
FUSCCTNBC167	Cluster1	0.697761	Low
FUSCCTNBC168	Cluster2	5.73565	High
FUSCCTNBC169	Cluster1	1.9173	Low
FUSCCTNBC170	Cluster2	4.60702	High
FUSCCTNBC171	Cluster1	3.79241	High
FUSCCTNBC173	Cluster2	2.97371	High
FUSCCTNBC174	Cluster2	3.9766	High
FUSCCTNBC175	Cluster1	0.583009	Low
FUSCCTNBC176	Cluster1	1.04397	Low
FUSCCTNBC177	Cluster2	4.69845	High
FUSCCTNBC178	Cluster2	1.81886	Low
FUSCCTNBC179	Cluster2	3.4657	High
FUSCCTNBC180	Cluster2	3.0232	High
FUSCCTNBC181	Cluster2	2.06823	Low
FUSCCTNBC182	Cluster1	2.53934	Low
FUSCCTNBC183	Cluster2	5.48233	High
FUSCCTNBC184	Cluster1	1.67771	Low
FUSCCTNBC186	Cluster1	1.57154	Low
FUSCCTNBC187	Cluster1	2.36247	Low
FUSCCTNBC188	Cluster1	2.20246	Low
FUSCCTNBC191	Cluster1	1.10924	Low
FUSCCTNBC194	Cluster2	3.00538	High
FUSCCTNBC195	Cluster1	1.74649	Low
FUSCCTNBC196	Cluster2	2.37348	Low
FUSCCTNBC197	Cluster2	6.47511	High
FUSCCTNBC198	Cluster2	4.6414	High
FUSCCTNBC199	Cluster1	0.709637	Low
FUSCCTNBC201	Cluster1	2.68518	High
FUSCCTNBC202	Cluster2	2.36759	Low
FUSCCTNBC203	Cluster2	4.68159	High
FUSCCTNBC204	Cluster1	0.774034	Low
FUSCCTNBC205	Cluster1	1.76303	Low
FUSCCTNBC208	Cluster2	2.93924	High
FUSCCTNBC210	Cluster1	2.02806	Low
FUSCCTNBC211	Cluster1	1.9734	Low
FUSCCTNBC212	Cluster1	1.93031	Low
FUSCCTNBC213	Cluster1	2.59757	Low
FUSCCTNBC214	Cluster1	1.72861	Low
FUSCCTNBC215	Cluster1	2.1767	Low
FUSCCTNBC216	Cluster1	1.74606	Low
FUSCCTNBC217	Cluster2	7.29434	High
FUSCCTNBC220	Cluster2	3.01288	High
FUSCCTNBC223	Cluster2	6.44095	High
FUSCCTNBC225	Cluster1	1.97839	Low
FUSCCTNBC226	Cluster1	0.60688	Low
FUSCCTNBC227	Cluster1	1.27009	Low
FUSCCTNBC229	Cluster2	3.06462	High
FUSCCTNBC231	Cluster1	2.14112	Low
FUSCCTNBC232	Cluster1	1.14429	Low
FUSCCTNBC233	Cluster2	2.22062	Low
FUSCCTNBC234	Cluster1	1.76297	Low
FUSCCTNBC236	Cluster1	2.26699	Low
FUSCCTNBC237	Cluster1	0.335048	Low
FUSCCTNBC238	Cluster2	2.78721	High
FUSCCTNBC239	Cluster1	2.04629	Low
FUSCCTNBC240	Cluster1	1.36348	Low
FUSCCTNBC241	Cluster1	2.55845	Low
FUSCCTNBC242	Cluster1	1.81363	Low
FUSCCTNBC243	Cluster2	3.26335	High
FUSCCTNBC245	Cluster2	2.19612	Low
FUSCCTNBC246	Cluster2	2.71199	High
FUSCCTNBC247	Cluster2	3.71736	High
FUSCCTNBC248	Cluster2	4.41976	High
FUSCCTNBC249	Cluster1	1.14947	Low
FUSCCTNBC250	Cluster1	1.04005	Low
FUSCCTNBC251	Cluster1	1.6515	Low
FUSCCTNBC252	Cluster2	1.73758	Low
FUSCCTNBC255	Cluster2	3.94171	High
FUSCCTNBC256	Cluster2	2.19224	Low
FUSCCTNBC257	Cluster1	1.08101	Low
FUSCCTNBC258	Cluster2	1.77705	Low
FUSCCTNBC260	Cluster2	2.83379	High
FUSCCTNBC261	Cluster1	1.67013	Low
FUSCCTNBC262	Cluster1	1.5133	Low
FUSCCTNBC263	Cluster1	0.902747	Low
FUSCCTNBC264	Cluster1	1.75477	Low
FUSCCTNBC265	Cluster2	5.09791	High
FUSCCTNBC266	Cluster2	3.33626	High
FUSCCTNBC267	Cluster1	0.876799	Low
FUSCCTNBC268	Cluster1	1.84486	Low
FUSCCTNBC269	Cluster1	1.59826	Low
FUSCCTNBC271	Cluster2	4.13808	High
FUSCCTNBC272	Cluster2	2.45642	Low
FUSCCTNBC273	Cluster1	2.4976	Low
FUSCCTNBC274	Cluster1	0.534355	Low
FUSCCTNBC277	Cluster1	1.79058	Low
FUSCCTNBC282	Cluster2	2.36411	Low
FUSCCTNBC283	Cluster1	1.67768	Low
FUSCCTNBC284	Cluster1	1.70864	Low
FUSCCTNBC285	Cluster2	3.15194	High
FUSCCTNBC288	Cluster2	3.25362	High
FUSCCTNBC289	Cluster1	1.32005	Low
FUSCCTNBC290	Cluster1	0.849836	Low
FUSCCTNBC291	Cluster1	6.11007	High
FUSCCTNBC292	Cluster2	1.76563	Low
FUSCCTNBC293	Cluster1	3.67919	High
FUSCCTNBC295	Cluster2	1.34235	Low
FUSCCTNBC296	Cluster1	1.17052	Low
FUSCCTNBC297	Cluster1	2.59889	Low
FUSCCTNBC298	Cluster2	6.15875	High
FUSCCTNBC300	Cluster1	1.2995	Low
FUSCCTNBC301	Cluster2	1.70969	Low
FUSCCTNBC303	Cluster1	3.86908	High
FUSCCTNBC305	Cluster2	4.70419	High
FUSCCTNBC306	Cluster1	0.930957	Low
FUSCCTNBC307	Cluster2	6.00594	High
FUSCCTNBC308	Cluster1	1.39021	Low
FUSCCTNBC309	Cluster1	1.9086	Low
FUSCCTNBC310	Cluster1	0.982789	Low
FUSCCTNBC312	Cluster2	2.30176	Low
FUSCCTNBC313	Cluster1	4.74166	High
FUSCCTNBC315	Cluster1	2.3785	Low
FUSCCTNBC317	Cluster2	2.71674	High
FUSCCTNBC320	Cluster1	2.75103	High
FUSCCTNBC321	Cluster2	4.51837	High
FUSCCTNBC322	Cluster1	0.680024	Low
FUSCCTNBC324	Cluster2	5.1546	High
FUSCCTNBC326	Cluster2	1.42847	Low
FUSCCTNBC327	Cluster1	3.59031	High
FUSCCTNBC328	Cluster1	0.897681	Low
FUSCCTNBC329	Cluster2	2.06941	Low
FUSCCTNBC330	Cluster1	1.44891	Low
FUSCCTNBC332	Cluster2	2.70005	High
FUSCCTNBC333	Cluster2	2.34189	Low
FUSCCTNBC334	Cluster1	2.73151	High
FUSCCTNBC335	Cluster2	4.39289	High
FUSCCTNBC337	Cluster1	2.74485	High
FUSCCTNBC339	Cluster1	0.823393	Low
FUSCCTNBC340	Cluster1	0.99377	Low
FUSCCTNBC341	Cluster2	4.1538	High
FUSCCTNBC343	Cluster2	5.22168	High
FUSCCTNBC344	Cluster1	1.16476	Low
FUSCCTNBC345	Cluster1	0.223584	Low
FUSCCTNBC348	Cluster1	1.65017	Low
FUSCCTNBC351	Cluster1	2.09482	Low
FUSCCTNBC352	Cluster2	3.02379	High
FUSCCTNBC354	Cluster2	1.81915	Low
FUSCCTNBC356	Cluster1	1.25189	Low
FUSCCTNBC357	Cluster2	3.09845	High
FUSCCTNBC359	Cluster1	1.96527	Low
FUSCCTNBC360	Cluster1	3.81014	High
FUSCCTNBC367	Cluster1	0.946961	Low
FUSCCTNBC368	Cluster2	2.49647	Low
FUSCCTNBC370	Cluster2	2.80643	High
FUSCCTNBC374	Cluster1	1.86895	Low
FUSCCTNBC376	Cluster2	3.94669	High
FUSCCTNBC380	Cluster2	4.76937	High
FUSCCTNBC383	Cluster1	1.71055	Low
FUSCCTNBC384	Cluster2	7.09031	High
FUSCCTNBC385	Cluster2	3.14083	High
FUSCCTNBC387	Cluster1	4.09118	High
FUSCCTNBC388	Cluster1	1.45534	Low
FUSCCTNBC391	Cluster1	0.808603	Low
FUSCCTNBC392	Cluster1	2.1521	Low
FUSCCTNBC393	Cluster1	1.62924	Low
FUSCCTNBC394	Cluster1	1.74683	Low
FUSCCTNBC397	Cluster2	9.41304	High
FUSCCTNBC398	Cluster1	1.2678	Low
FUSCCTNBC399	Cluster1	2.41169	Low
FUSCCTNBC400	Cluster2	2.87119	High
FUSCCTNBC403	Cluster2	7.80656	High
FUSCCTNBC404	Cluster1	1.45622	Low
FUSCCTNBC405	Cluster1	0.96031	Low
FUSCCTNBC406	Cluster1	1.69702	Low
FUSCCTNBC412	Cluster2	3.86877	High
FUSCCTNBC413	Cluster1	1.75776	Low
FUSCCTNBC414	Cluster1	2.3798	Low
FUSCCTNBC415	Cluster1	4.01256	High
FUSCCTNBC416	Cluster2	4.29879	High
FUSCCTNBC418	Cluster1	1.29852	Low
FUSCCTNBC420	Cluster2	3.54905	High
FUSCCTNBC422	Cluster1	1.53722	Low
FUSCCTNBC423	Cluster2	5.2202	High
FUSCCTNBC424	Cluster2	3.14528	High
FUSCCTNBC425	Cluster1	1.87165	Low
FUSCCTNBC426	Cluster2	2.28283	Low
FUSCCTNBC427	Cluster2	6.24373	High
FUSCCTNBC428	Cluster1	0.823452	Low
FUSCCTNBC429	Cluster1	0.859674	Low
FUSCCTNBC430	Cluster1	1.62891	Low
FUSCCTNBC431	Cluster1	2.25048	Low
FUSCCTNBC432	Cluster1	0.719002	Low
FUSCCTNBC434	Cluster2	2.26717	Low
FUSCCTNBC435	Cluster1	0.738475	Low
FUSCCTNBC437	Cluster1	1.8482	Low
FUSCCTNBC438	Cluster2	1.84605	Low
FUSCCTNBC441	Cluster2	5.11267	High
FUSCCTNBC442	Cluster2	4.28493	High
FUSCCTNBC443	Cluster1	1.69772	Low
FUSCCTNBC445	Cluster1	1.90708	Low
FUSCCTNBC448	Cluster1	1.74659	Low
FUSCCTNBC449	Cluster1	1.97036	Low
FUSCCTNBC450	Cluster1	0.417663	Low
FUSCCTNBC451	Cluster2	2.58183	Low
FUSCCTNBC452	Cluster1	2.66415	High
FUSCCTNBC453	Cluster2	3.23669	High
FUSCCTNBC455	Cluster1	1.06687	Low
FUSCCTNBC456	Cluster1	0.553659	Low
FUSCCTNBC457	Cluster2	2.13903	Low
FUSCCTNBC458	Cluster1	1.74067	Low
FUSCCTNBC460	Cluster1	1.71699	Low
FUSCCTNBC461	Cluster1	1.506	Low
FUSCCTNBC462	Cluster1	1.1509	Low
FUSCCTNBC463	Cluster1	1.04762	Low
FUSCCTNBC465	Cluster2	1.22667	Low
FUSCCTNBC466	Cluster2	3.53373	High
FUSCCTNBC467	Cluster1	1.12841	Low
FUSCCTNBC468	Cluster1	1.96156	Low
FUSCCTNBC469	Cluster2	3.60455	High
FUSCCTNBC470	Cluster1	0.992722	Low
FUSCCTNBC471	Cluster2	2.18738	Low
FUSCCTNBC472	Cluster1	1.34996	Low
FUSCCTNBC473	Cluster1	1.15301	Low
FUSCCTNBC474	Cluster2	2.28266	Low
FUSCCTNBC475	Cluster2	4.5194	High
FUSCCTNBC476	Cluster2	2.57707	Low
FUSCCTNBC477	Cluster2	1.88014	Low
FUSCCTNBC478	Cluster1	3.35672	High
FUSCCTNBC479	Cluster1	1.46234	Low
FUSCCTNBC480	Cluster1	1.39772	Low
FUSCCTNBC481	Cluster2	3.73849	High
FUSCCTNBC482	Cluster1	1.35712	Low
FUSCCTNBC483	Cluster1	1.42922	Low
FUSCCTNBC484	Cluster1	0.53334	Low
FUSCCTNBC485	Cluster1	3.49352	High
FUSCCTNBC486	Cluster2	1.95806	Low
FUSCCTNBC487	Cluster2	3.32139	High
FUSCCTNBC488	Cluster2	3.0381	High
FUSCCTNBC489	Cluster2	6.69743	High
FUSCCTNBC490	Cluster2	2.03143	Low
FUSCCTNBC491	Cluster1	3.24008	High
FUSCCTNBC492	Cluster1	3.40802	High
FUSCCTNBC493	Cluster2	1.75494	Low
FUSCCTNBC494	Cluster1	2.28344	Low
FUSCCTNBC495	Cluster1	1.71114	Low

## Sheet: Table S6
Supplementary table 6. Correlation between FerrScore and clinical characteristics in patients with TNBC in FUSCC cohort
Characteristics		Total (N)	FerrScore		p value
			High	Low
Cluster					<0.0001
	Cluster 1	199 (55.6%)	24 (6.7%)	175 (48.9%)
	Cluster 2	159 (44.4%)	115 (32.1%)	44 (12.3%)
Age					0.0029
	<=65	310 (86.6%)	111 (31.0%)	199 (55.6%)
	>65	48 (13.4%)	28 (7.8%)	20 (5.6%)
Histology					0.0646
	Apocrine carcinoma	2 (0.6%)	2 (0.6%)	0 (0.0%)
	ACC	3 (0.8%)	0 (0.0%)	3 (0.8%)
	IDC	329 (91.9%)	125 (34.9%)	204 (57.0%)
	ILC	5 (1.4%)	4 (1.1%)	1 (0.3%)
	Metaplastic carcinoma	8 (2.2%)	2 (0.6%)	6 (1.6%)
	DCIS-MI	1 (0.3%)	0 (0.0%)	1 (0.3%)
	Others	10 (2.8%)	6 (1.7%)	4 (1.1%)
mRNA_type					<0.0001
	BLIS	139 (38.8%)	49 (13.7%)	90 (25.1%)
	IM	86 (24.1%)	20 (5.6%)	66 (18.5%)
	LAR	81 (22.6%)	56 (15.6)	25 (7.0%)
	MES	52 (14.5%)	14 (3.9%)	38 (10.6%)
Intrinsic_Subtype					0.0003
	Basal	276 (77.1%)	93 (26.0%)	183 (51.1%)
	Other	82 (22.9%)	46 (12.8%)	36 (10.1%)
Mutation_Subtype					0.1893
	APOBEC	15 (7.4%)	10 (5.0%)	5 (2.4%)
	Clock_like	46 (22.8%)	19 (9.4%)	27 (13.4%)
	HRD	91 (45.0%)	34 (16.8%)	57 (28.2%)
	Mixed	50 (24.8%)	19 (9.4%)	31 (15.4%)
Surgery					0.7863
	BCS	5 (1.4%)	2 (0.6%)	3 (0.8%)
	Mastectomy	82 (22.9%)	32 (8.9%)	50 (14.0%)
	MRM	263 (73.7%)	100 (28.0%)	163 (45.7%)
	MTX	7 (2.0%)	4 (1.2%)	3 (0.8%)
Chemotherapy					0.1650
	Ture	337 (97.1%)	129 (37.2%)	208 (59.9%)
	False	10 (2.9%)	6 (1.7%)	4 (1.2%)
Paclitaxel					0.0352
	Ture	276 (77.1%)	99 (27.7%)	177 (49.4%)
	False	82 (22.9%)	40 (11.2%)	42 (11.7%)
Radiotherapy					0.4710
	Ture	108 (30.3%)	39 (10.9%)	69 (19.4%)
	False	249 (69.7%)	100 (28.0%)	149 (41.7%)
T stage					0.5716
	1	130 (36.4%)	51 (14.3%)	79 (22.1%)
	2	218 (61.1%)	83 (23.3%)	135 (37.8%)
	3	9 (2.5%)	5 (1.4%)	4 (1.1%)
N stage					0.2707
	0	214 (60.1%)	77 (21.6%)	137 (38.5%)
	1	91 (25.6%)	41 (11.5%)	50 (14.1%)
	1mi	3 (0.8%)	2 (0.6%)	1 (0.2%)
	2	31 (8.7%)	10 (2.8%)	21 (5.9%)
	3	17 (4.8%)	9 (2.5%)	8 (2.3%)
Grade					0.0444
	2	64 (19.8%)	31 (9.6%)	33 (10.2%)
	2-3	29 (8.9%)	15 (4.6%)	14 (4.3%)
	3	231 (71.3%)	80 (24.7%)	151 (46.6%)
RFS status					<0.0001
	0	309 (86.3%)	104 (29.9%)	205 (57.4%)
	1	49 (13.7%)	35 (9.8%)	14 (3.9%)

## Sheet: Table S7
Supplementary table 7. Potential therapeutic agents for TNBC patients with high FerrScore
Source	Drug name	CMap score	Target gene	Log2FC	p_value	Correlation coefficient	-log10(Correlation p_value)	Clinical status	Experimental evidence
CTRP	BRD5468	/	/	/	/	-0.261409	6.2368	Preclinical	NA
	ZSTK474	-79.25	PIK3CA	-0.363299	2.05362e-11	-0.278446	7.01649	Launched	PMID: 22088482
			PIK3CB	0.26511	3.06745e-05
			PIK3CD	0.292405	0.00309855
			PIK3CG	0.576937	1.66826e-07
	AZD6482	-22.28	PIK3CA	-0.363299	2.05362e-11	-0.26559	6.42334	Launched	PMID: 31322299
			PIK3CB	0.26511	3.06745e-05
			PIK3CD	0.292405	0.00309855
			PIK3CG	0.576937	1.66826e-07
	Sildenafil	18.49	PDE5A	-1.3729	9.08312e-54	-0.290749	7.61226	Phase 1	PMID: 29148852; PMID: 20155316
			PDE6G	0.423462	4.08247e-15
			PDE6H	/	/
			ODC1	0.621383	4.46982e-12
			CD274	0.623795	1.34787e-08
			SLCO1B1	0.315588	0.0778174
			SLCO1B3	0.0963843	0.154217
	Canertinib	-8.82	EGFR	-1.38024	9.27643e-20	-0.275267	6.86702	Phase 2	PMID: 11212277
			AKT1	0.329359	1.48139e-05
			ERBB2	-0.231714	0.0826834
			ERBB4	-3.64648	1.3123e-47
PRISM	Temsirolimus	-86.8	MTOR	0.115727	0.00717867	-0.332729	9.86258	Phase 3	PMID: 23744866; PMID: 22245973
	Idasanutlin	/	MDM2	-0.279675	2.29459e-07	-0.303534	8.26122	Phase 2	PMID: 29768700
			TP53	0.113562	0.223732
	Nutlin−3	/	MDM2	-0.279675	2.29459e-07	-0.258554	6.11118	Preclinical	PMID: 21459080; PMID: 21542687
			TP53	0.113562	0.223732
	Everolimus	-90.58	MTOR	0.115727	0.00717867	-0.256978	6.04248	Phase 4	PMID: 22149876; PMID: 34436536
	CGM097	/	MDM2	-0.279675	2.29459e-07	-0.201597	3.89757	Preclinical	PMID: 32787886
